# Supplementary material for: Large Stokes shift fluorophores from meta-substituted zwitterions
Source: Chem Sci. 2026 Jun 17. Online ahead of print. doi: 10.1039/d6sc03405e (PMC13312548; doi:10.1039/d6sc03405e)
Supplement: SC-OLF-D6SC03405E-s002 [file SC-OLF-D6SC03405E-s002.cif]

# Supplementary Information (SI) for Chemical Science.
# This journal is © The Royal Society of Chemistry 2026

####################################################################### 
# 
# This file contains crystal structure data downloaded from the 
# Cambridge Structural Database (CSD) hosted by the Cambridge 
# Crystallographic Data Centre (CCDC).
# 
# Full information about CCDC data access policies and citation 
# guidelines are available at http://www.ccdc.cam.ac.uk/access/V1 
# 
# Audit and citation data items may have been added by the CCDC. 
# Please retain this information to preserve the provenance of 
# this file and to allow appropriate attribution of the data. 
# 
#######################################################################

data_0392DH
_database_code_depnum_ccdc_archive 'CCDC 2494028'
loop_
_audit_author_name
_audit_author_address
'Manuela Weber'
;Freie Universitaet Berlin
Germany
;
_audit_update_record             
;
2025-10-08 deposited with the CCDC.	2026-06-17 downloaded from the CCDC.
;

_audit_creation_method           SHELXL-2019/3
_shelx_SHELXL_version_number     2019/3
_chemical_name_systematic        ?
_chemical_name_common            ?
_chemical_melting_point          ?
_chemical_formula_moiety         ?
_chemical_formula_sum            'C14 H12 N4'
_chemical_formula_weight         236.28

loop_
_atom_type_symbol
_atom_type_description
_atom_type_scat_dispersion_real
_atom_type_scat_dispersion_imag
_atom_type_scat_source
C C 0.0181 0.0091 'International Tables Vol C Tables 4.2.6.8 and 6.1.1.4'
H H 0.0000 0.0000 'International Tables Vol C Tables 4.2.6.8 and 6.1.1.4'
N N 0.0311 0.0180 'International Tables Vol C Tables 4.2.6.8 and 6.1.1.4'

_space_group_crystal_system      monoclinic
_space_group_IT_number           14
_space_group_name_H-M_alt        'P 21/c'
_space_group_name_Hall           '-P 2ybc'

_shelx_space_group_comment       
;
The symmetry employed for this shelxl refinement is uniquely defined
by the following loop, which should always be used as a source of
symmetry information in preference to the above space-group names.
They are only intended as comments.
;

loop_
_space_group_symop_operation_xyz
'x, y, z'
'-x, y+1/2, -z+1/2'
'-x, -y, -z'
'x, -y-1/2, z-1/2'

_cell_length_a                   8.0059(3)
_cell_length_b                   7.6326(3)
_cell_length_c                   19.6494(8)
_cell_angle_alpha                90
_cell_angle_beta                 96.704(3)
_cell_angle_gamma                90
_cell_volume                     1192.48(8)
_cell_formula_units_Z            4
_cell_measurement_temperature    100(2)
_cell_measurement_reflns_used    7671
_cell_measurement_theta_min      4.53
_cell_measurement_theta_max      66.94
_exptl_crystal_description       platelet
_exptl_crystal_colour            yellow
_exptl_crystal_density_meas      ?
_exptl_crystal_density_method    ?
_exptl_crystal_density_diffrn    1.316
_exptl_crystal_F_000             496
_exptl_transmission_factor_min   0.4106
_exptl_transmission_factor_max   0.8892
_exptl_crystal_size_max          0.530
_exptl_crystal_size_mid          0.160
_exptl_crystal_size_min          0.070
_exptl_absorpt_coefficient_mu    0.657
_shelx_estimated_absorpt_T_min   0.722
_shelx_estimated_absorpt_T_max   0.955
_exptl_absorpt_correction_type   multi-scan
_exptl_absorpt_correction_T_min  ?
_exptl_absorpt_correction_T_max  ?
_exptl_absorpt_process_details   ?
_exptl_absorpt_special_details   ?
_diffrn_ambient_temperature      100(2)
_diffrn_radiation_wavelength     1.54178
_diffrn_radiation_type           CuK\a
_diffrn_source                   'sealed tube'
_diffrn_measurement_device_type  'Bruker Photon CMOS Detector, D8 Venture'
_diffrn_measurement_method       '\f and \w scans'
_diffrn_detector_area_resol_mean ?
_diffrn_reflns_number            9833
_diffrn_reflns_av_unetI/netI     0.0422
_diffrn_reflns_av_R_equivalents  0.0524
_diffrn_reflns_limit_h_min       -9
_diffrn_reflns_limit_h_max       9
_diffrn_reflns_limit_k_min       -9
_diffrn_reflns_limit_k_max       8
_diffrn_reflns_limit_l_min       -23
_diffrn_reflns_limit_l_max       23
_diffrn_reflns_theta_min         4.531
_diffrn_reflns_theta_max         66.978
_diffrn_reflns_theta_full        66.979
_diffrn_measured_fraction_theta_max 0.976
_diffrn_measured_fraction_theta_full 0.976
_diffrn_reflns_Laue_measured_fraction_max 0.976
_diffrn_reflns_Laue_measured_fraction_full 0.976
_diffrn_reflns_point_group_measured_fraction_max 0.976
_diffrn_reflns_point_group_measured_fraction_full 0.976
_reflns_number_total             2076
_reflns_number_gt                1809
_reflns_threshold_expression     'I > 2\s(I)'
_reflns_Friedel_coverage         0.000
_reflns_Friedel_fraction_max     .
_reflns_Friedel_fraction_full    .

_reflns_special_details          
;
 Reflections were merged by SHELXL according to the crystal
 class for the calculation of statistics and refinement.
 
 _reflns_Friedel_fraction is defined as the number of unique
 Friedel pairs measured divided by the number that would be
 possible theoretically, ignoring centric projections and
 systematic absences.
;

_computing_data_collection       'Bruker APEX4'
_computing_cell_refinement       'Bruker SAINT'
_computing_data_reduction        'Bruker SAINT'
_computing_structure_solution    'SHELXT 2018/2 (Sheldrick, 2018)'
_computing_structure_refinement  'SHELXL-2019/2 (Sheldrick, 2019)'
_computing_molecular_graphics    ?
_computing_publication_material  ?
_refine_special_details          ?
_refine_ls_structure_factor_coef Fsqd
_refine_ls_matrix_type           full
_refine_ls_weighting_scheme      calc
_refine_ls_weighting_details     
'w=1/[\s^2^(Fo^2^)+(0.0438P)^2^+1.8105P] where P=(Fo^2^+2Fc^2^)/3'
_atom_sites_solution_primary     ?
_atom_sites_solution_secondary   ?
_atom_sites_solution_hydrogens   geom
_refine_ls_hydrogen_treatment    constr
_refine_ls_extinction_method     none
_refine_ls_extinction_coef       .
_refine_ls_number_reflns         2076
_refine_ls_number_parameters     165
_refine_ls_number_restraints     0
_refine_ls_R_factor_all          0.0670
_refine_ls_R_factor_gt           0.0593
_refine_ls_wR_factor_ref         0.1425
_refine_ls_wR_factor_gt          0.1355
_refine_ls_goodness_of_fit_ref   1.079
_refine_ls_restrained_S_all      1.079
_refine_ls_shift/su_max          0.000
_refine_ls_shift/su_mean         0.000

loop_
_atom_site_label
_atom_site_type_symbol
_atom_site_fract_x
_atom_site_fract_y
_atom_site_fract_z
_atom_site_U_iso_or_equiv
_atom_site_adp_type
_atom_site_occupancy
_atom_site_site_symmetry_order
_atom_site_calc_flag
_atom_site_refinement_flags_posn
_atom_site_refinement_flags_adp
_atom_site_refinement_flags_occupancy
_atom_site_disorder_assembly
_atom_site_disorder_group
N1 N 0.4854(2) 0.6464(2) 0.13101(9) 0.0194(4) Uani 1 1 d . . . . .
N2 N 0.2448(2) 0.7629(2) 0.14501(9) 0.0190(4) Uani 1 1 d . . . . .
N3 N 0.9930(2) 0.9003(3) 0.33260(10) 0.0263(5) Uani 1 1 d . . . . .
N4 N 0.8336(3) 0.6910(3) 0.52488(10) 0.0311(5) Uani 1 1 d . . . . .
C1 C 0.2955(3) 0.5960(3) 0.28874(11) 0.0193(5) Uani 1 1 d . . . . .
H1 H 0.188960 0.565303 0.265363 0.023 Uiso 1 1 calc R U . . .
C2 C 0.3309(3) 0.5692(3) 0.35893(11) 0.0202(5) Uani 1 1 d . . . . .
H2 H 0.247538 0.519484 0.383699 0.024 Uiso 1 1 calc R U . . .
C3 C 0.4860(3) 0.6139(3) 0.39325(11) 0.0194(5) Uani 1 1 d . . . . .
H3 H 0.507748 0.591807 0.441041 0.023 Uiso 1 1 calc R U . . .
C4 C 0.6121(3) 0.6914(3) 0.35897(11) 0.0188(5) Uani 1 1 d . . . . .
C5 C 0.5770(3) 0.7144(3) 0.28766(10) 0.0182(5) Uani 1 1 d . . . . .
H5 H 0.661159 0.761370 0.262584 0.022 Uiso 1 1 calc R U . . .
C6 C 0.4206(3) 0.6693(3) 0.25322(10) 0.0178(5) Uani 1 1 d . . . . .
C7 C 0.3860(3) 0.6933(3) 0.17872(11) 0.0177(5) Uani 1 1 d . . . . .
C8 C 0.4043(3) 0.6864(3) 0.06672(11) 0.0228(5) Uani 1 1 d . . . . .
H8 H 0.446482 0.666750 0.024152 0.027 Uiso 1 1 calc R U . . .
C9 C 0.2549(3) 0.7582(3) 0.07550(11) 0.0218(5) Uani 1 1 d . . . . .
H9 H 0.171995 0.798111 0.040399 0.026 Uiso 1 1 calc R U . . .
C10 C 0.7723(3) 0.7434(3) 0.39537(11) 0.0197(5) Uani 1 1 d . . . . .
C11 C 0.8944(3) 0.8296(3) 0.36174(11) 0.0201(5) Uani 1 1 d . . . . .
C12 C 0.8074(3) 0.7163(3) 0.46654(11) 0.0220(5) Uani 1 1 d . . . . .
C13 C 0.6515(3) 0.5634(3) 0.14223(11) 0.0224(5) Uani 1 1 d . . . . .
H13A H 0.662143 0.477724 0.105839 0.034 Uiso 1 1 calc R U . . .
H13B H 0.664338 0.503938 0.186744 0.034 Uiso 1 1 calc R U . . .
H13C H 0.738984 0.652978 0.141620 0.034 Uiso 1 1 calc R U . . .
C14 C 0.1028(3) 0.8385(3) 0.17552(11) 0.0226(5) Uani 1 1 d . . . . .
H14A H 0.058324 0.939031 0.148126 0.034 Uiso 1 1 calc R U . . .
H14B H 0.140600 0.877049 0.222361 0.034 Uiso 1 1 calc R U . . .
H14C H 0.014366 0.750034 0.176485 0.034 Uiso 1 1 calc R U . . .

loop_
_atom_site_aniso_label
_atom_site_aniso_U_11
_atom_site_aniso_U_22
_atom_site_aniso_U_33
_atom_site_aniso_U_23
_atom_site_aniso_U_13
_atom_site_aniso_U_12
N1 0.0211(9) 0.0162(10) 0.0207(9) 0.0007(7) 0.0015(7) -0.0002(7)
N2 0.0170(9) 0.0162(10) 0.0232(9) 0.0021(7) 0.0001(7) 0.0006(7)
N3 0.0234(10) 0.0265(11) 0.0282(10) 0.0019(8) 0.0001(8) -0.0014(8)
N4 0.0280(11) 0.0393(13) 0.0254(11) 0.0028(9) 0.0004(8) -0.0065(9)
C1 0.0187(11) 0.0133(11) 0.0254(11) -0.0006(8) 0.0003(8) 0.0000(8)
C2 0.0229(11) 0.0141(11) 0.0243(11) 0.0006(8) 0.0056(8) -0.0003(8)
C3 0.0233(11) 0.0140(11) 0.0211(10) 0.0007(8) 0.0033(8) 0.0014(8)
C4 0.0206(11) 0.0121(11) 0.0234(11) -0.0017(8) 0.0016(8) 0.0033(8)
C5 0.0206(11) 0.0118(11) 0.0224(11) 0.0016(8) 0.0039(8) -0.0006(8)
C6 0.0207(11) 0.0119(11) 0.0207(10) -0.0001(8) 0.0019(8) 0.0016(8)
C7 0.0182(10) 0.0114(11) 0.0235(11) -0.0006(8) 0.0020(8) -0.0011(8)
C8 0.0300(12) 0.0187(12) 0.0191(10) 0.0005(9) 0.0005(9) -0.0041(9)
C9 0.0248(12) 0.0196(12) 0.0196(10) 0.0017(8) -0.0027(8) -0.0013(9)
C10 0.0224(11) 0.0176(12) 0.0191(10) 0.0004(8) 0.0020(8) 0.0003(9)
C11 0.0195(11) 0.0169(12) 0.0225(11) -0.0019(9) -0.0036(9) 0.0020(9)
C12 0.0213(11) 0.0186(12) 0.0256(12) 0.0008(9) 0.0002(9) -0.0004(9)
C13 0.0225(11) 0.0192(12) 0.0255(11) 0.0001(9) 0.0035(9) 0.0027(9)
C14 0.0179(11) 0.0214(12) 0.0282(11) 0.0000(9) 0.0017(8) 0.0021(9)

_geom_special_details            
;
 All esds (except the esd in the dihedral angle between two l.s. planes)
 are estimated using the full covariance matrix.  The cell esds are taken
 into account individually in the estimation of esds in distances, angles
 and torsion angles; correlations between esds in cell parameters are only
 used when they are defined by crystal symmetry.  An approximate (isotropic)
 treatment of cell esds is used for estimating esds involving l.s. planes.
;

loop_
_geom_bond_atom_site_label_1
_geom_bond_atom_site_label_2
_geom_bond_distance
_geom_bond_site_symmetry_2
_geom_bond_publ_flag
N1 C7 1.347(3) . ?
N1 C8 1.385(3) . ?
N1 C13 1.466(3) . ?
N2 C7 1.351(3) . ?
N2 C9 1.378(3) . ?
N2 C14 1.464(3) . ?
N3 C11 1.161(3) . ?
N4 C12 1.157(3) . ?
C1 C2 1.390(3) . ?
C1 C6 1.402(3) . ?
C1 H1 0.9500 . ?
C2 C3 1.384(3) . ?
C2 H2 0.9500 . ?
C3 C4 1.408(3) . ?
C3 H3 0.9500 . ?
C4 C5 1.408(3) . ?
C4 C10 1.449(3) . ?
C5 C6 1.395(3) . ?
C5 H5 0.9500 . ?
C6 C7 1.469(3) . ?
C8 C9 1.344(3) . ?
C8 H8 0.9500 . ?
C9 H9 0.9500 . ?
C10 C11 1.406(3) . ?
C10 C12 1.409(3) . ?
C13 H13A 0.9800 . ?
C13 H13B 0.9800 . ?
C13 H13C 0.9800 . ?
C14 H14A 0.9800 . ?
C14 H14B 0.9800 . ?
C14 H14C 0.9800 . ?

loop_
_geom_angle_atom_site_label_1
_geom_angle_atom_site_label_2
_geom_angle_atom_site_label_3
_geom_angle
_geom_angle_site_symmetry_1
_geom_angle_site_symmetry_3
_geom_angle_publ_flag
C7 N1 C8 108.89(18) . . ?
C7 N1 C13 127.53(18) . . ?
C8 N1 C13 123.57(18) . . ?
C7 N2 C9 109.44(18) . . ?
C7 N2 C14 126.86(18) . . ?
C9 N2 C14 123.67(18) . . ?
C2 C1 C6 118.55(19) . . ?
C2 C1 H1 120.7 . . ?
C6 C1 H1 120.7 . . ?
C3 C2 C1 120.9(2) . . ?
C3 C2 H2 119.5 . . ?
C1 C2 H2 119.5 . . ?
C2 C3 C4 121.53(19) . . ?
C2 C3 H3 119.2 . . ?
C4 C3 H3 119.2 . . ?
C5 C4 C3 117.24(19) . . ?
C5 C4 C10 121.29(19) . . ?
C3 C4 C10 121.46(19) . . ?
C6 C5 C4 121.04(19) . . ?
C6 C5 H5 119.5 . . ?
C4 C5 H5 119.5 . . ?
C5 C6 C1 120.63(19) . . ?
C5 C6 C7 120.45(19) . . ?
C1 C6 C7 118.89(18) . . ?
N1 C7 N2 106.98(18) . . ?
N1 C7 C6 127.05(19) . . ?
N2 C7 C6 125.95(19) . . ?
C9 C8 N1 107.59(19) . . ?
C9 C8 H8 126.2 . . ?
N1 C8 H8 126.2 . . ?
C8 C9 N2 107.10(18) . . ?
C8 C9 H9 126.4 . . ?
N2 C9 H9 126.4 . . ?
C11 C10 C12 117.78(19) . . ?
C11 C10 C4 121.36(19) . . ?
C12 C10 C4 120.80(19) . . ?
N3 C11 C10 178.5(2) . . ?
N4 C12 C10 178.5(2) . . ?
N1 C13 H13A 109.5 . . ?
N1 C13 H13B 109.5 . . ?
H13A C13 H13B 109.5 . . ?
N1 C13 H13C 109.5 . . ?
H13A C13 H13C 109.5 . . ?
H13B C13 H13C 109.5 . . ?
N2 C14 H14A 109.5 . . ?
N2 C14 H14B 109.5 . . ?
H14A C14 H14B 109.5 . . ?
N2 C14 H14C 109.5 . . ?
H14A C14 H14C 109.5 . . ?
H14B C14 H14C 109.5 . . ?

loop_
_geom_torsion_atom_site_label_1
_geom_torsion_atom_site_label_2
_geom_torsion_atom_site_label_3
_geom_torsion_atom_site_label_4
_geom_torsion
_geom_torsion_site_symmetry_1
_geom_torsion_site_symmetry_2
_geom_torsion_site_symmetry_3
_geom_torsion_site_symmetry_4
_geom_torsion_publ_flag
C6 C1 C2 C3 0.1(3) . . . . ?
C1 C2 C3 C4 1.4(3) . . . . ?
C2 C3 C4 C5 -2.8(3) . . . . ?
C2 C3 C4 C10 177.9(2) . . . . ?
C3 C4 C5 C6 2.8(3) . . . . ?
C10 C4 C5 C6 -177.9(2) . . . . ?
C4 C5 C6 C1 -1.5(3) . . . . ?
C4 C5 C6 C7 -179.70(19) . . . . ?
C2 C1 C6 C5 0.0(3) . . . . ?
C2 C1 C6 C7 178.20(19) . . . . ?
C8 N1 C7 N2 -0.4(2) . . . . ?
C13 N1 C7 N2 -179.29(19) . . . . ?
C8 N1 C7 C6 177.9(2) . . . . ?
C13 N1 C7 C6 -0.9(3) . . . . ?
C9 N2 C7 N1 0.6(2) . . . . ?
C14 N2 C7 N1 -177.42(19) . . . . ?
C9 N2 C7 C6 -177.8(2) . . . . ?
C14 N2 C7 C6 4.2(3) . . . . ?
C5 C6 C7 N1 46.7(3) . . . . ?
C1 C6 C7 N1 -131.6(2) . . . . ?
C5 C6 C7 N2 -135.3(2) . . . . ?
C1 C6 C7 N2 46.5(3) . . . . ?
C7 N1 C8 C9 0.1(2) . . . . ?
C13 N1 C8 C9 179.0(2) . . . . ?
N1 C8 C9 N2 0.3(2) . . . . ?
C7 N2 C9 C8 -0.5(2) . . . . ?
C14 N2 C9 C8 177.56(19) . . . . ?
C5 C4 C10 C11 4.4(3) . . . . ?
C3 C4 C10 C11 -176.4(2) . . . . ?
C5 C4 C10 C12 -178.6(2) . . . . ?
C3 C4 C10 C12 0.6(3) . . . . ?

_refine_diff_density_max         0.272
_refine_diff_density_min         -0.339
_refine_diff_density_rms         0.065

_shelx_res_file                  
;
TITL test_a.res in P2(1)/c
    0392DH.res
    created by SHELXL-2019/3 at 09:16:06 on 10-Apr-2025
REM Old TITL test in P2(1)/c
REM SHELXT solution in P2(1)/c: R1 0.154, Rweak 0.001, Alpha 0.021
REM <I/s> 0.418 for 101 systematic absences, Orientation as input
REM Formula found by SHELXT: C14 N4
REM test_a.res in P2(1)/c
REM wR2 = 0.1413, GooF = S = 1.090, Restrained GooF = 1.090 for all data
REM 165 parameters refined using 0 restraints
CELL 1.54178 8.0059 7.6326 19.6494 90 96.704 90
ZERR 4 0.0003 0.0003 0.0008 0 0.003 0
LATT 1
SYMM -X,0.5+Y,0.5-Z
SFAC C H N
UNIT 56 48 16
OMIT -8 1 5
OMIT -8 2 5
OMIT -9 1 1
OMIT -8 3 4
OMIT -8 4 4
OMIT -7 1 3

L.S. 30
PLAN  5
SIZE 0.07 0.16 0.53
TEMP -173.15
CONF
BOND $H
LIST 4
MORE -1
fmap 2
acta
WGHT    0.043800    1.810500
FVAR       0.77472
N1    3    0.485416    0.646448    0.131007    11.00000    0.02108    0.01617 =
         0.02070    0.00069    0.00147   -0.00024
N2    3    0.244759    0.762878    0.145014    11.00000    0.01704    0.01616 =
         0.02324    0.00214    0.00013    0.00058
N3    3    0.993008    0.900280    0.332604    11.00000    0.02339    0.02650 =
         0.02824    0.00186    0.00011   -0.00140
N4    3    0.833587    0.691015    0.524882    11.00000    0.02805    0.03925 =
         0.02541    0.00283    0.00037   -0.00653
C1    1    0.295541    0.596006    0.288742    11.00000    0.01871    0.01333 =
         0.02536   -0.00064    0.00032   -0.00005
AFIX  43
H1    2    0.188960    0.565303    0.265363    11.00000   -1.20000
AFIX   0
C2    1    0.330942    0.569202    0.358934    11.00000    0.02286    0.01405 =
         0.02427    0.00063    0.00556   -0.00032
AFIX  43
H2    2    0.247538    0.519484    0.383699    11.00000   -1.20000
AFIX   0
C3    1    0.485964    0.613917    0.393250    11.00000    0.02330    0.01403 =
         0.02109    0.00072    0.00325    0.00140
AFIX  43
H3    2    0.507748    0.591807    0.441041    11.00000   -1.20000
AFIX   0
C4    1    0.612100    0.691405    0.358970    11.00000    0.02056    0.01212 =
         0.02340   -0.00169    0.00156    0.00325
C5    1    0.577012    0.714414    0.287657    11.00000    0.02065    0.01185 =
         0.02238    0.00158    0.00391   -0.00063
AFIX  43
H5    2    0.661159    0.761370    0.262584    11.00000   -1.20000
AFIX   0
C6    1    0.420592    0.669344    0.253218    11.00000    0.02073    0.01186 =
         0.02066   -0.00009    0.00186    0.00158
C7    1    0.385992    0.693260    0.178717    11.00000    0.01824    0.01135 =
         0.02349   -0.00062    0.00196   -0.00115
C8    1    0.404257    0.686444    0.066719    11.00000    0.03004    0.01870 =
         0.01913    0.00047    0.00054   -0.00405
AFIX  43
H8    2    0.446482    0.666750    0.024152    11.00000   -1.20000
AFIX   0
C9    1    0.254920    0.758176    0.075501    11.00000    0.02485    0.01957 =
         0.01961    0.00167   -0.00272   -0.00129
AFIX  43
H9    2    0.171995    0.798111    0.040399    11.00000   -1.20000
AFIX   0
C10   1    0.772298    0.743433    0.395367    11.00000    0.02237    0.01759 =
         0.01915    0.00041    0.00197    0.00030
C11   1    0.894438    0.829635    0.361744    11.00000    0.01953    0.01695 =
         0.02245   -0.00185   -0.00361    0.00196
C12   1    0.807387    0.716330    0.466544    11.00000    0.02131    0.01863 =
         0.02557    0.00079    0.00016   -0.00042
C13   1    0.651489    0.563386    0.142233    11.00000    0.02254    0.01921 =
         0.02552    0.00011    0.00351    0.00272
AFIX 137
H13A  2    0.662143    0.477724    0.105839    11.00000   -1.50000
H13B  2    0.664338    0.503938    0.186744    11.00000   -1.50000
H13C  2    0.738984    0.652978    0.141620    11.00000   -1.50000
AFIX   0
C14   1    0.102776    0.838499    0.175518    11.00000    0.01786    0.02142 =
         0.02817   -0.00004    0.00173    0.00215
AFIX 137
H14A  2    0.058324    0.939031    0.148126    11.00000   -1.50000
H14B  2    0.140600    0.877049    0.222361    11.00000   -1.50000
H14C  2    0.014366    0.750034    0.176485    11.00000   -1.50000

REM <hkl>
REM 0392DH.hkl
REM </hkl>
AFIX   0
HKLF 4


REM  test_a.res in P2(1)/c
REM wR2 = 0.1425, GooF = S = 1.079, Restrained GooF = 1.079 for all data
REM R1 = 0.0593 for 1809 Fo > 4sig(Fo) and 0.0670 for all 2076 data
REM 165 parameters refined using 0 restraints

END

WGHT      0.0444      1.8079

REM Highest difference peak  0.272,  deepest hole -0.339,  1-sigma level  0.065
Q1    1   0.5821  0.6000  0.3731  11.00000  0.05    0.27
Q2    1   0.5236  0.6702  0.0260  11.00000  0.05    0.24
Q3    1   0.5058  0.7364  0.3825  11.00000  0.05    0.23
Q4    1   0.7221  0.6422  0.1026  11.00000  0.05    0.22
Q5    1   0.6038  0.6548  0.1369  11.00000  0.05    0.22
;
_shelx_res_checksum              57541

#END===============================================
_exptl_crystal_recrystallization_method 'Re-crystallisation from solvent'
####################################################################### 
# 
# This file contains crystal structure data downloaded from the 
# Cambridge Structural Database (CSD) hosted by the Cambridge 
# Crystallographic Data Centre (CCDC).
# 
# Full information about CCDC data access policies and citation 
# guidelines are available at http://www.ccdc.cam.ac.uk/access/V1 
# 
# Audit and citation data items may have been added by the CCDC. 
# Please retain this information to preserve the provenance of 
# this file and to allow appropriate attribution of the data. 
# 
#######################################################################

data_0761DH
_database_code_depnum_ccdc_archive 'CCDC 2494031'
loop_
_audit_author_name
_audit_author_address
'Manuela Weber'
;Freie Universitaet Berlin
Germany
;
_audit_update_record             
;
2025-10-08 deposited with the CCDC.	2026-06-17 downloaded from the CCDC.
;

# start Validation Reply Form
_vrf_PLAT097_0761DH              
;
PROBLEM: Large Reported Max. (Positive) Residual Density 0.89 eA-3.
RESPONSE: This alert may have been caused by a twin problem. 
Furthermore, the very small crystals  scatter weakly at higher 
diffraction angles.
;
# end Validation Reply Form 

_audit_creation_method           SHELXL-2019/3
_shelx_SHELXL_version_number     2019/3
_chemical_name_systematic        ?
_chemical_name_common            ?
_chemical_melting_point          ?
_chemical_formula_moiety         ?
_chemical_formula_sum            'C18 H14 N4'
_chemical_formula_weight         286.33

loop_
_atom_type_symbol
_atom_type_description
_atom_type_scat_dispersion_real
_atom_type_scat_dispersion_imag
_atom_type_scat_source
C C 0.0181 0.0091 'International Tables Vol C Tables 4.2.6.8 and 6.1.1.4'
H H 0.0000 0.0000 'International Tables Vol C Tables 4.2.6.8 and 6.1.1.4'
N N 0.0311 0.0180 'International Tables Vol C Tables 4.2.6.8 and 6.1.1.4'

_space_group_crystal_system      monoclinic
_space_group_IT_number           14
_space_group_name_H-M_alt        'P 21/n'
_space_group_name_Hall           '-P 2yn'

_shelx_space_group_comment       
;
The symmetry employed for this shelxl refinement is uniquely defined
by the following loop, which should always be used as a source of
symmetry information in preference to the above space-group names.
They are only intended as comments.
;

loop_
_space_group_symop_operation_xyz
'x, y, z'
'-x+1/2, y+1/2, -z+1/2'
'-x, -y, -z'
'x-1/2, -y-1/2, z-1/2'

_cell_length_a                   9.3190(10)
_cell_length_b                   13.967(2)
_cell_length_c                   11.3680(10)
_cell_angle_alpha                90
_cell_angle_beta                 105.300(10)
_cell_angle_gamma                90
_cell_volume                     1427.2(3)
_cell_formula_units_Z            4
_cell_measurement_temperature    150(2)
_cell_measurement_reflns_used    1955
_cell_measurement_theta_min      5.13
_cell_measurement_theta_max      66.47
_exptl_crystal_description       platelet
_exptl_crystal_colour            yellow
_exptl_crystal_density_meas      ?
_exptl_crystal_density_method    ?
_exptl_crystal_density_diffrn    1.333
_exptl_crystal_F_000             600
_exptl_transmission_factor_min   0.6027
_exptl_transmission_factor_max   0.8642
_exptl_crystal_size_max          0.160
_exptl_crystal_size_mid          0.100
_exptl_crystal_size_min          0.040
_exptl_absorpt_coefficient_mu    0.650
_shelx_estimated_absorpt_T_min   0.903
_shelx_estimated_absorpt_T_max   0.974
_exptl_absorpt_correction_type   multi-scan
_exptl_absorpt_correction_T_min  ?
_exptl_absorpt_correction_T_max  ?
_exptl_absorpt_process_details   ?
_exptl_absorpt_special_details   ?
_diffrn_ambient_temperature      150(2)
_diffrn_radiation_wavelength     1.54178
_diffrn_radiation_type           CuK\a
_diffrn_source                   'sealed tube'
_diffrn_measurement_device_type  'Bruker Photon CMOS Detector, D8 Venture'
_diffrn_measurement_method       '\f and \w scans'
_diffrn_detector_area_resol_mean ?
_diffrn_reflns_number            6241
_diffrn_reflns_av_unetI/netI     0.0656
_diffrn_reflns_av_R_equivalents  0.0650
_diffrn_reflns_limit_h_min       -10
_diffrn_reflns_limit_h_max       10
_diffrn_reflns_limit_k_min       -16
_diffrn_reflns_limit_k_max       13
_diffrn_reflns_limit_l_min       -13
_diffrn_reflns_limit_l_max       9
_diffrn_reflns_theta_min         3.164
_diffrn_reflns_theta_max         65.082
_diffrn_reflns_theta_full        65.082
_diffrn_measured_fraction_theta_max 0.966
_diffrn_measured_fraction_theta_full 0.966
_diffrn_reflns_Laue_measured_fraction_max 0.966
_diffrn_reflns_Laue_measured_fraction_full 0.966
_diffrn_reflns_point_group_measured_fraction_max 0.966
_diffrn_reflns_point_group_measured_fraction_full 0.966
_reflns_number_total             2353
_reflns_number_gt                1738
_reflns_threshold_expression     'I > 2\s(I)'
_reflns_Friedel_coverage         0.000
_reflns_Friedel_fraction_max     .
_reflns_Friedel_fraction_full    .

_reflns_special_details          
;
 Reflections were merged by SHELXL according to the crystal
 class for the calculation of statistics and refinement.
 
 _reflns_Friedel_fraction is defined as the number of unique
 Friedel pairs measured divided by the number that would be
 possible theoretically, ignoring centric projections and
 systematic absences. Completness statistics refer to single and
 composite reflections containing twin component 1 only.
;

_computing_data_collection       'Bruker APEX4'
_computing_cell_refinement       'Bruker SAINT'
_computing_data_reduction        'Bruker SAINT'
_computing_structure_solution    'SHELXT 2018/2 (Sheldrick, 2018)'
_computing_structure_refinement  'SHELXL-2019/2 (Sheldrick, 2019)'
_computing_molecular_graphics    ?
_computing_publication_material  ?
_refine_special_details          
;
 Refined as a 2-component twin.
;
_refine_ls_structure_factor_coef Fsqd
_refine_ls_matrix_type           full
_refine_ls_weighting_scheme      calc
_refine_ls_weighting_details     
'w=1/[\s^2^(Fo^2^)+(0.1082P)^2^+4.2837P] where P=(Fo^2^+2Fc^2^)/3'
_atom_sites_solution_primary     ?
_atom_sites_solution_secondary   ?
_atom_sites_solution_hydrogens   geom
_refine_ls_hydrogen_treatment    constr
_refine_ls_extinction_method     none
_refine_ls_extinction_coef       .
_refine_ls_number_reflns         2353
_refine_ls_number_parameters     202
_refine_ls_number_restraints     0
_refine_ls_R_factor_all          0.1209
_refine_ls_R_factor_gt           0.0948
_refine_ls_wR_factor_ref         0.2616
_refine_ls_wR_factor_gt          0.2417
_refine_ls_goodness_of_fit_ref   1.052
_refine_ls_restrained_S_all      1.052
_refine_ls_shift/su_max          0.000
_refine_ls_shift/su_mean         0.000

loop_
_atom_site_label
_atom_site_type_symbol
_atom_site_fract_x
_atom_site_fract_y
_atom_site_fract_z
_atom_site_U_iso_or_equiv
_atom_site_adp_type
_atom_site_occupancy
_atom_site_site_symmetry_order
_atom_site_calc_flag
_atom_site_refinement_flags_posn
_atom_site_refinement_flags_adp
_atom_site_refinement_flags_occupancy
_atom_site_disorder_assembly
_atom_site_disorder_group
N1 N 1.1587(4) 0.6381(3) 0.8528(3) 0.0291(9) Uani 1 1 d . . . . .
N2 N 1.2384(4) 0.7136(3) 0.7181(3) 0.0300(9) Uani 1 1 d . . . . .
N3 N 0.1217(5) 0.6194(3) 0.3020(4) 0.0535(12) Uani 1 1 d . . . . .
N4 N 0.3232(5) 0.4321(4) 0.0796(4) 0.0534(13) Uani 1 1 d . . . . .
C1 C 0.7008(5) 0.6861(4) 0.6259(4) 0.0383(12) Uani 1 1 d . . . . .
H1 H 0.618455 0.709881 0.651617 0.046 Uiso 1 1 calc R U . . .
C2 C 0.6774(5) 0.6381(3) 0.5153(4) 0.0345(11) Uani 1 1 d . . . . .
C3 C 0.7966(5) 0.6072(3) 0.4710(4) 0.0327(11) Uani 1 1 d . . . . .
C4 C 0.9466(5) 0.6232(3) 0.5465(4) 0.0371(11) Uani 1 1 d . . . . .
H4 H 1.029741 0.603498 0.518865 0.044 Uiso 1 1 calc R U . . .
C5 C 0.9678(5) 0.6667(3) 0.6575(4) 0.0325(11) Uani 1 1 d . . . . .
C6 C 0.8406(5) 0.6989(4) 0.6969(4) 0.0381(11) Uani 1 1 d . . . . .
H6 H 0.855571 0.729536 0.773759 0.046 Uiso 1 1 calc R U . . .
C7 C 1.1164(5) 0.6740(3) 0.7404(4) 0.0273(10) Uani 1 1 d . . . . .
C8 C 1.3085(5) 0.6541(3) 0.9025(4) 0.0337(11) Uani 1 1 d . . . . .
H8 H 1.365623 0.634781 0.981024 0.040 Uiso 1 1 calc R U . . .
C9 C 1.3583(5) 0.7021(3) 0.8184(4) 0.0338(11) Uani 1 1 d . . . . .
H9 H 1.457011 0.723946 0.826584 0.041 Uiso 1 1 calc R U . . .
C10 C 0.5286(5) 0.6195(3) 0.4393(4) 0.0385(11) Uani 1 1 d . . . . .
H10 H 0.445823 0.641478 0.465803 0.046 Uiso 1 1 calc R U . . .
C11 C 0.5032(5) 0.5720(3) 0.3322(4) 0.0365(11) Uani 1 1 d . . . . .
C12 C 0.6309(5) 0.5439(3) 0.2897(4) 0.0372(11) Uani 1 1 d . . . . .
H12 H 0.615542 0.512935 0.212917 0.045 Uiso 1 1 calc R U . . .
C13 C 0.7731(5) 0.5611(3) 0.3582(4) 0.0389(12) Uani 1 1 d . . . . .
H13 H 0.855415 0.541854 0.329258 0.047 Uiso 1 1 calc R U . . .
C14 C 0.3553(5) 0.5494(3) 0.2563(4) 0.0334(11) Uani 1 1 d . . . . .
C15 C 0.2254(6) 0.5863(3) 0.2816(4) 0.0361(11) Uani 1 1 d . . . . .
C16 C 0.3376(5) 0.4855(3) 0.1602(4) 0.0349(11) Uani 1 1 d . . . . .
C17 C 1.2414(6) 0.7688(4) 0.6093(4) 0.0448(13) Uani 1 1 d . . . . .
H17A H 1.243098 0.724827 0.542494 0.067 Uiso 1 1 calc R U . . .
H17B H 1.330518 0.809136 0.627054 0.067 Uiso 1 1 calc R U . . .
H17C H 1.152519 0.809239 0.585607 0.067 Uiso 1 1 calc R U . . .
C18 C 1.0643(6) 0.5849(4) 0.9151(5) 0.0468(14) Uani 1 1 d . . . . .
H18A H 0.972704 0.564894 0.855467 0.070 Uiso 1 1 calc R U . . .
H18B H 1.039281 0.625953 0.976726 0.070 Uiso 1 1 calc R U . . .
H18C H 1.117882 0.528169 0.954726 0.070 Uiso 1 1 calc R U . . .

loop_
_atom_site_aniso_label
_atom_site_aniso_U_11
_atom_site_aniso_U_22
_atom_site_aniso_U_33
_atom_site_aniso_U_23
_atom_site_aniso_U_13
_atom_site_aniso_U_12
N1 0.0250(19) 0.0322(19) 0.0276(19) 0.0015(15) 0.0027(15) 0.0002(15)
N2 0.032(2) 0.032(2) 0.0250(19) -0.0020(15) 0.0058(16) -0.0014(16)
N3 0.050(3) 0.053(3) 0.062(3) -0.004(2) 0.021(2) 0.002(2)
N4 0.052(3) 0.058(3) 0.044(3) -0.014(2) 0.003(2) 0.011(2)
C1 0.036(3) 0.046(3) 0.036(3) -0.005(2) 0.015(2) 0.005(2)
C2 0.041(3) 0.025(2) 0.041(3) 0.0036(19) 0.019(2) 0.0038(19)
C3 0.049(3) 0.026(2) 0.027(2) 0.0018(18) 0.018(2) 0.0072(19)
C4 0.042(3) 0.031(2) 0.033(3) 0.003(2) 0.001(2) -0.006(2)
C5 0.035(2) 0.029(2) 0.029(2) 0.0076(18) 0.0002(19) -0.0014(19)
C6 0.034(3) 0.043(3) 0.036(3) 0.003(2) 0.007(2) 0.002(2)
C7 0.030(2) 0.021(2) 0.028(2) -0.0008(16) 0.0035(18) -0.0025(17)
C8 0.033(2) 0.035(2) 0.029(2) 0.0000(19) 0.0008(19) -0.0030(19)
C9 0.027(2) 0.038(3) 0.034(3) -0.002(2) 0.0036(19) -0.0016(19)
C10 0.038(3) 0.039(3) 0.038(3) 0.001(2) 0.011(2) 0.003(2)
C11 0.041(3) 0.024(2) 0.039(3) 0.0050(19) 0.001(2) -0.0034(19)
C12 0.033(3) 0.037(3) 0.039(3) -0.003(2) 0.005(2) 0.000(2)
C13 0.037(3) 0.038(3) 0.041(3) -0.004(2) 0.009(2) 0.004(2)
C14 0.022(2) 0.038(3) 0.034(2) 0.001(2) -0.0024(19) -0.0015(19)
C15 0.039(3) 0.033(2) 0.033(3) -0.002(2) 0.004(2) -0.005(2)
C16 0.022(2) 0.039(3) 0.038(3) 0.005(2) -0.0018(19) 0.0051(19)
C17 0.048(3) 0.051(3) 0.034(3) 0.008(2) 0.009(2) -0.010(2)
C18 0.036(3) 0.057(3) 0.043(3) 0.018(2) 0.003(2) -0.013(2)

_geom_special_details            
;
 All esds (except the esd in the dihedral angle between two l.s. planes)
 are estimated using the full covariance matrix.  The cell esds are taken
 into account individually in the estimation of esds in distances, angles
 and torsion angles; correlations between esds in cell parameters are only
 used when they are defined by crystal symmetry.  An approximate (isotropic)
 treatment of cell esds is used for estimating esds involving l.s. planes.
;

loop_
_geom_bond_atom_site_label_1
_geom_bond_atom_site_label_2
_geom_bond_distance
_geom_bond_site_symmetry_2
_geom_bond_publ_flag
N1 C7 1.332(5) . ?
N1 C8 1.379(6) . ?
N1 C18 1.469(6) . ?
N2 C7 1.347(6) . ?
N2 C9 1.379(6) . ?
N2 C17 1.464(6) . ?
N3 C15 1.149(6) . ?
N4 C16 1.161(6) . ?
C1 C6 1.352(7) . ?
C1 C2 1.390(7) . ?
C1 H1 0.9500 . ?
C2 C3 1.403(6) . ?
C2 C10 1.451(7) . ?
C3 C13 1.400(6) . ?
C3 C4 1.452(7) . ?
C4 C5 1.367(7) . ?
C4 H4 0.9500 . ?
C5 C6 1.445(7) . ?
C5 C7 1.459(6) . ?
C6 H6 0.9500 . ?
C8 C9 1.347(6) . ?
C8 H8 0.9500 . ?
C9 H9 0.9500 . ?
C10 C11 1.352(7) . ?
C10 H10 0.9500 . ?
C11 C12 1.452(7) . ?
C11 C14 1.454(6) . ?
C12 C13 1.370(7) . ?
C12 H12 0.9500 . ?
C13 H13 0.9500 . ?
C14 C16 1.387(7) . ?
C14 C15 1.413(7) . ?
C17 H17A 0.9800 . ?
C17 H17B 0.9800 . ?
C17 H17C 0.9800 . ?
C18 H18A 0.9800 . ?
C18 H18B 0.9800 . ?
C18 H18C 0.9800 . ?

loop_
_geom_angle_atom_site_label_1
_geom_angle_atom_site_label_2
_geom_angle_atom_site_label_3
_geom_angle
_geom_angle_site_symmetry_1
_geom_angle_site_symmetry_3
_geom_angle_publ_flag
C7 N1 C8 110.1(4) . . ?
C7 N1 C18 126.2(4) . . ?
C8 N1 C18 123.7(4) . . ?
C7 N2 C9 109.7(4) . . ?
C7 N2 C17 125.4(4) . . ?
C9 N2 C17 124.6(4) . . ?
C6 C1 C2 120.0(5) . . ?
C6 C1 H1 120.0 . . ?
C2 C1 H1 120.0 . . ?
C1 C2 C3 121.5(5) . . ?
C1 C2 C10 121.5(4) . . ?
C3 C2 C10 117.0(4) . . ?
C13 C3 C2 121.5(5) . . ?
C13 C3 C4 120.4(4) . . ?
C2 C3 C4 118.1(4) . . ?
C5 C4 C3 119.7(5) . . ?
C5 C4 H4 120.1 . . ?
C3 C4 H4 120.1 . . ?
C4 C5 C6 119.6(4) . . ?
C4 C5 C7 120.6(4) . . ?
C6 C5 C7 119.6(4) . . ?
C1 C6 C5 121.0(4) . . ?
C1 C6 H6 119.5 . . ?
C5 C6 H6 119.5 . . ?
N1 C7 N2 106.5(4) . . ?
N1 C7 C5 125.7(4) . . ?
N2 C7 C5 127.7(4) . . ?
C9 C8 N1 106.9(4) . . ?
C9 C8 H8 126.5 . . ?
N1 C8 H8 126.5 . . ?
C8 C9 N2 106.8(4) . . ?
C8 C9 H9 126.6 . . ?
N2 C9 H9 126.6 . . ?
C11 C10 C2 122.5(4) . . ?
C11 C10 H10 118.7 . . ?
C2 C10 H10 118.7 . . ?
C10 C11 C12 117.9(4) . . ?
C10 C11 C14 123.6(5) . . ?
C12 C11 C14 118.4(4) . . ?
C13 C12 C11 121.2(4) . . ?
C13 C12 H12 119.4 . . ?
C11 C12 H12 119.4 . . ?
C12 C13 C3 119.7(5) . . ?
C12 C13 H13 120.1 . . ?
C3 C13 H13 120.1 . . ?
C16 C14 C15 117.7(4) . . ?
C16 C14 C11 120.2(4) . . ?
C15 C14 C11 121.9(4) . . ?
N3 C15 C14 177.7(5) . . ?
N4 C16 C14 179.8(6) . . ?
N2 C17 H17A 109.5 . . ?
N2 C17 H17B 109.5 . . ?
H17A C17 H17B 109.5 . . ?
N2 C17 H17C 109.5 . . ?
H17A C17 H17C 109.5 . . ?
H17B C17 H17C 109.5 . . ?
N1 C18 H18A 109.5 . . ?
N1 C18 H18B 109.5 . . ?
H18A C18 H18B 109.5 . . ?
N1 C18 H18C 109.5 . . ?
H18A C18 H18C 109.5 . . ?
H18B C18 H18C 109.5 . . ?

loop_
_geom_torsion_atom_site_label_1
_geom_torsion_atom_site_label_2
_geom_torsion_atom_site_label_3
_geom_torsion_atom_site_label_4
_geom_torsion
_geom_torsion_site_symmetry_1
_geom_torsion_site_symmetry_2
_geom_torsion_site_symmetry_3
_geom_torsion_site_symmetry_4
_geom_torsion_publ_flag
C6 C1 C2 C3 -4.0(7) . . . . ?
C6 C1 C2 C10 177.3(5) . . . . ?
C1 C2 C3 C13 -178.3(4) . . . . ?
C10 C2 C3 C13 0.4(6) . . . . ?
C1 C2 C3 C4 2.5(6) . . . . ?
C10 C2 C3 C4 -178.7(4) . . . . ?
C13 C3 C4 C5 -178.7(4) . . . . ?
C2 C3 C4 C5 0.4(6) . . . . ?
C3 C4 C5 C6 -1.9(6) . . . . ?
C3 C4 C5 C7 173.3(4) . . . . ?
C2 C1 C6 C5 2.4(7) . . . . ?
C4 C5 C6 C1 0.5(7) . . . . ?
C7 C5 C6 C1 -174.7(4) . . . . ?
C8 N1 C7 N2 -0.5(5) . . . . ?
C18 N1 C7 N2 -177.6(4) . . . . ?
C8 N1 C7 C5 176.9(4) . . . . ?
C18 N1 C7 C5 -0.2(7) . . . . ?
C9 N2 C7 N1 0.0(5) . . . . ?
C17 N2 C7 N1 -174.4(4) . . . . ?
C9 N2 C7 C5 -177.3(4) . . . . ?
C17 N2 C7 C5 8.3(7) . . . . ?
C4 C5 C7 N1 -120.6(5) . . . . ?
C6 C5 C7 N1 54.5(6) . . . . ?
C4 C5 C7 N2 56.2(6) . . . . ?
C6 C5 C7 N2 -128.7(5) . . . . ?
C7 N1 C8 C9 0.8(5) . . . . ?
C18 N1 C8 C9 178.0(4) . . . . ?
N1 C8 C9 N2 -0.8(5) . . . . ?
C7 N2 C9 C8 0.5(5) . . . . ?
C17 N2 C9 C8 175.0(4) . . . . ?
C1 C2 C10 C11 -179.2(4) . . . . ?
C3 C2 C10 C11 2.0(7) . . . . ?
C2 C10 C11 C12 -3.6(7) . . . . ?
C2 C10 C11 C14 177.8(4) . . . . ?
C10 C11 C12 C13 2.8(7) . . . . ?
C14 C11 C12 C13 -178.5(4) . . . . ?
C11 C12 C13 C3 -0.4(7) . . . . ?
C2 C3 C13 C12 -1.2(7) . . . . ?
C4 C3 C13 C12 178.0(4) . . . . ?
C10 C11 C14 C16 -167.8(5) . . . . ?
C12 C11 C14 C16 13.5(7) . . . . ?
C10 C11 C14 C15 8.2(7) . . . . ?
C12 C11 C14 C15 -170.4(4) . . . . ?

_refine_diff_density_max         0.891
_refine_diff_density_min         -0.343
_refine_diff_density_rms         0.085

_shelx_res_file                  
;
TITL fast_a.res in P2(1)/n
    0761DH.res
    created by SHELXL-2019/3 at 09:09:52 on 24-Jun-2025
REM Old TITL fast in P2(1)/n
REM SHELXT solution in P2(1)/n: R1 0.173, Rweak 0.010, Alpha 0.042
REM <I/s> 0.335 for 63 systematic absences, Orientation as input
REM Formula found by SHELXT: C18 N4
REM #####
CELL 1.54178 9.319 13.967 11.368 90 105.3 90
ZERR 4 0.001 0.002 0.001 0 0.01 0
LATT 1
SYMM 0.5-X,0.5+Y,0.5-Z
SFAC C H N
UNIT 72 56 16

L.S. 30
PLAN  5
SIZE 0.04 0.1 0.16
TEMP -123.15
CONF
BOND $H
htab
LIST 4
MORE -1
fmap 2
acta
SHEL 1000 0.85
TWIN -1 0 0 0 -1 0 0 0 1 2
OMIT 2 0 10
OMIT 3 0 9

WGHT    0.108200    4.283700
BASF   0.00456
FVAR       0.63210
N1    3    1.158679    0.638145    0.852800    11.00000    0.02504    0.03221 =
         0.02760    0.00152    0.00265    0.00020
N2    3    1.238410    0.713575    0.718129    11.00000    0.03159    0.03238 =
         0.02502   -0.00201    0.00579   -0.00143
N3    3    0.121652    0.619354    0.301977    11.00000    0.05004    0.05269 =
         0.06154   -0.00423    0.02112    0.00194
N4    3    0.323193    0.432111    0.079621    11.00000    0.05209    0.05786 =
         0.04449   -0.01371    0.00255    0.01088
C1    1    0.700769    0.686101    0.625904    11.00000    0.03563    0.04617 =
         0.03618   -0.00501    0.01472    0.00493
AFIX  43
H1    2    0.618455    0.709881    0.651617    11.00000   -1.20000
AFIX   0
C2    1    0.677358    0.638139    0.515310    11.00000    0.04137    0.02515 =
         0.04136    0.00363    0.01866    0.00383
C3    1    0.796575    0.607241    0.471002    11.00000    0.04918    0.02620 =
         0.02723    0.00184    0.01823    0.00717
C4    1    0.946638    0.623198    0.546495    11.00000    0.04182    0.03135 =
         0.03287    0.00348    0.00078   -0.00554
AFIX  43
H4    2    1.029741    0.603498    0.518865    11.00000   -1.20000
AFIX   0
C5    1    0.967817    0.666675    0.657458    11.00000    0.03461    0.02894 =
         0.02938    0.00759    0.00024   -0.00139
C6    1    0.840648    0.698902    0.696858    11.00000    0.03388    0.04307 =
         0.03634    0.00337    0.00739    0.00224
AFIX  43
H6    2    0.855571    0.729536    0.773759    11.00000   -1.20000
AFIX   0
C7    1    1.116440    0.673991    0.740374    11.00000    0.03022    0.02130 =
         0.02806   -0.00076    0.00349   -0.00247
C8    1    1.308459    0.654050    0.902477    11.00000    0.03296    0.03466 =
         0.02924   -0.00005    0.00081   -0.00302
AFIX  43
H8    2    1.365623    0.634781    0.981024    11.00000   -1.20000
AFIX   0
C9    1    1.358297    0.702132    0.818383    11.00000    0.02691    0.03780 =
         0.03430   -0.00189    0.00365   -0.00156
AFIX  43
H9    2    1.457011    0.723946    0.826584    11.00000   -1.20000
AFIX   0
C10   1    0.528560    0.619476    0.439281    11.00000    0.03809    0.03938 =
         0.03834    0.00076    0.01062    0.00325
AFIX  43
H10   2    0.445823    0.641478    0.465803    11.00000   -1.20000
AFIX   0
C11   1    0.503174    0.571978    0.332156    11.00000    0.04111    0.02434 =
         0.03857    0.00504    0.00091   -0.00342
C12   1    0.630877    0.543867    0.289666    11.00000    0.03263    0.03734 =
         0.03916   -0.00287    0.00513   -0.00037
AFIX  43
H12   2    0.615542    0.512935    0.212917    11.00000   -1.20000
AFIX   0
C13   1    0.773070    0.561115    0.358181    11.00000    0.03664    0.03792 =
         0.04105   -0.00364    0.00859    0.00387
AFIX  43
H13   2    0.855415    0.541854    0.329258    11.00000   -1.20000
AFIX   0
C14   1    0.355337    0.549408    0.256334    11.00000    0.02235    0.03803 =
         0.03426    0.00053   -0.00245   -0.00152
C15   1    0.225421    0.586317    0.281590    11.00000    0.03871    0.03310 =
         0.03336   -0.00232    0.00410   -0.00502
C16   1    0.337647    0.485492    0.160231    11.00000    0.02236    0.03936 =
         0.03750    0.00492   -0.00182    0.00506
C17   1    1.241382    0.768753    0.609332    11.00000    0.04839    0.05118 =
         0.03377    0.00762    0.00912   -0.00955
AFIX 137
H17A  2    1.243098    0.724827    0.542494    11.00000   -1.50000
H17B  2    1.330518    0.809136    0.627054    11.00000   -1.50000
H17C  2    1.152519    0.809239    0.585607    11.00000   -1.50000
AFIX   0
C18   1    1.064278    0.584854    0.915118    11.00000    0.03564    0.05716 =
         0.04349    0.01787    0.00312   -0.01310
AFIX 137
H18A  2    0.972704    0.564894    0.855467    11.00000   -1.50000
H18B  2    1.039281    0.625953    0.976726    11.00000   -1.50000
H18C  2    1.117882    0.528169    0.954726    11.00000   -1.50000

REM <hkl>
REM 0761DH.hkl
REM </hkl>
AFIX   0
HKLF 4


REM  fast_a.res in P2(1)/n
REM wR2 = 0.2616, GooF = S = 1.052, Restrained GooF = 1.052 for all data
REM R1 = 0.0948 for 1738 Fo > 4sig(Fo) and 0.1209 for all 2353 data
REM 202 parameters refined using 0 restraints

END

WGHT      0.1085      4.2741

REM Instructions for potential hydrogen bonds
EQIV $1 -x+3/2, y+1/2, -z+1/2
HTAB C17 N4_$1
EQIV $2 x+1, y, z+1
HTAB C18 N4_$2

REM Highest difference peak  0.891,  deepest hole -0.343,  1-sigma level  0.085
Q1    1   0.8944  0.5806  0.4327  11.00000  0.05    0.89
Q2    1   0.5657  0.6601  0.5651  11.00000  0.05    0.84
Q3    1   0.8581  0.6580  0.6304  11.00000  0.05    0.62
Q4    1   0.6178  0.5679  0.3720  11.00000  0.05    0.61
Q5    1   0.4552  0.5810  0.3808  11.00000  0.05    0.37
;
_shelx_res_checksum              32154

#END===============================================
_exptl_crystal_recrystallization_method 'Re-crystallisation from solvent'
####################################################################### 
# 
# This file contains crystal structure data downloaded from the 
# Cambridge Structural Database (CSD) hosted by the Cambridge 
# Crystallographic Data Centre (CCDC).
# 
# Full information about CCDC data access policies and citation 
# guidelines are available at http://www.ccdc.cam.ac.uk/access/V1 
# 
# Audit and citation data items may have been added by the CCDC. 
# Please retain this information to preserve the provenance of 
# this file and to allow appropriate attribution of the data. 
# 
#######################################################################

data_0501DH
_database_code_depnum_ccdc_archive 'CCDC 2494029'
loop_
_audit_author_name
_audit_author_address
'Manuela Weber'
;Freie Universitaet Berlin
Germany
;
_audit_update_record             
;
2025-10-08 deposited with the CCDC.	2026-06-17 downloaded from the CCDC.
;

_audit_creation_method           SHELXL-2019/3
_shelx_SHELXL_version_number     2019/3
_chemical_name_systematic        ?
_chemical_name_common            ?
_chemical_melting_point          ?
_chemical_formula_moiety         ?
_chemical_formula_sum            'C14 H12 N4'
_chemical_formula_weight         236.28

loop_
_atom_type_symbol
_atom_type_description
_atom_type_scat_dispersion_real
_atom_type_scat_dispersion_imag
_atom_type_scat_source
C C 0.0181 0.0091 'International Tables Vol C Tables 4.2.6.8 and 6.1.1.4'
H H 0.0000 0.0000 'International Tables Vol C Tables 4.2.6.8 and 6.1.1.4'
N N 0.0311 0.0180 'International Tables Vol C Tables 4.2.6.8 and 6.1.1.4'

_space_group_crystal_system      orthorhombic
_space_group_IT_number           33
_space_group_name_H-M_alt        'P n a 21'
_space_group_name_Hall           'P 2c -2n'

_shelx_space_group_comment       
;
The symmetry employed for this shelxl refinement is uniquely defined
by the following loop, which should always be used as a source of
symmetry information in preference to the above space-group names.
They are only intended as comments.
;

loop_
_space_group_symop_operation_xyz
'x, y, z'
'-x, -y, z+1/2'
'x+1/2, -y+1/2, z'
'-x+1/2, y+1/2, z+1/2'

_cell_length_a                   13.90861(9)
_cell_length_b                   8.59323(6)
_cell_length_c                   10.50182(7)
_cell_angle_alpha                90
_cell_angle_beta                 90
_cell_angle_gamma                90
_cell_volume                     1255.176(15)
_cell_formula_units_Z            4
_cell_measurement_temperature    100(2)
_cell_measurement_reflns_used    8489
_cell_measurement_theta_min      6.05
_cell_measurement_theta_max      68.11
_exptl_crystal_description       chunk
_exptl_crystal_colour            yellow
_exptl_crystal_density_meas      ?
_exptl_crystal_density_method    ?
_exptl_crystal_density_diffrn    1.250
_exptl_crystal_F_000             496
_exptl_transmission_factor_min   0.6873
_exptl_transmission_factor_max   0.9022
_exptl_crystal_size_max          0.420
_exptl_crystal_size_mid          0.140
_exptl_crystal_size_min          0.100
_exptl_absorpt_coefficient_mu    0.624
_shelx_estimated_absorpt_T_min   0.780
_shelx_estimated_absorpt_T_max   0.940
_exptl_absorpt_correction_type   multi-scan
_exptl_absorpt_correction_T_min  ?
_exptl_absorpt_correction_T_max  ?
_exptl_absorpt_process_details   ?
_exptl_absorpt_special_details   ?
_diffrn_ambient_temperature      100(2)
_diffrn_radiation_wavelength     1.54178
_diffrn_radiation_type           CuK\a
_diffrn_source                   'sealed tube'
_diffrn_measurement_device_type  'Bruker Photon CMOS Detector, D8 Venture'
_diffrn_measurement_method       '\f and \w scans'
_diffrn_detector_area_resol_mean ?
_diffrn_reflns_number            9057
_diffrn_reflns_av_unetI/netI     0.0328
_diffrn_reflns_av_R_equivalents  0.0383
_diffrn_reflns_limit_h_min       -16
_diffrn_reflns_limit_h_max       16
_diffrn_reflns_limit_k_min       -10
_diffrn_reflns_limit_k_max       10
_diffrn_reflns_limit_l_min       -11
_diffrn_reflns_limit_l_max       12
_diffrn_reflns_theta_min         6.053
_diffrn_reflns_theta_max         68.105
_diffrn_reflns_theta_full        67.679
_diffrn_measured_fraction_theta_max 0.998
_diffrn_measured_fraction_theta_full 0.998
_diffrn_reflns_Laue_measured_fraction_max 0.998
_diffrn_reflns_Laue_measured_fraction_full 0.998
_diffrn_reflns_point_group_measured_fraction_max 0.959
_diffrn_reflns_point_group_measured_fraction_full 0.960
_reflns_number_total             2219
_reflns_number_gt                2176
_reflns_threshold_expression     'I > 2\s(I)'
_reflns_Friedel_coverage         0.814
_reflns_Friedel_fraction_max     0.915
_reflns_Friedel_fraction_full    0.919

_reflns_special_details          
;
 Reflections were merged by SHELXL according to the crystal
 class for the calculation of statistics and refinement.
 
 _reflns_Friedel_fraction is defined as the number of unique
 Friedel pairs measured divided by the number that would be
 possible theoretically, ignoring centric projections and
 systematic absences.
;

_computing_data_collection       'Bruker APEX4'
_computing_cell_refinement       'Bruker SAINT'
_computing_data_reduction        'Bruker SAINT'
_computing_structure_solution    'SHELXT 2018/2 (Sheldrick, 2018)'
_computing_structure_refinement  'SHELXL-2019/2 (Sheldrick, 2019)'
_computing_molecular_graphics    ?
_computing_publication_material  ?
_refine_special_details          ?
_refine_ls_structure_factor_coef Fsqd
_refine_ls_matrix_type           full
_refine_ls_weighting_scheme      calc
_refine_ls_weighting_details     
'w=1/[\s^2^(Fo^2^)+(0.0379P)^2^+0.3232P] where P=(Fo^2^+2Fc^2^)/3'
_atom_sites_solution_primary     ?
_atom_sites_solution_secondary   ?
_atom_sites_solution_hydrogens   geom
_refine_ls_hydrogen_treatment    constr
_refine_ls_extinction_method     'SHELXL-2019/2 (Sheldrick 2019)'
_refine_ls_extinction_coef       0.0062(9)
_refine_ls_extinction_expression Fc^*^=kFc[1+0.001xFc^2^\l^3^/sin(2\q)]^-1/4^
_refine_ls_abs_structure_details 
;
 Flack x determined using 971 quotients [(I+)-(I-)]/[(I+)+(I-)]
 (Parsons, Flack and Wagner, Acta Cryst. B69 (2013) 249-259).
;
_refine_ls_abs_structure_Flack   0.01(14)
_chemical_absolute_configuration rm
_refine_ls_number_reflns         2219
_refine_ls_number_parameters     166
_refine_ls_number_restraints     1
_refine_ls_R_factor_all          0.0300
_refine_ls_R_factor_gt           0.0291
_refine_ls_wR_factor_ref         0.0761
_refine_ls_wR_factor_gt          0.0748
_refine_ls_goodness_of_fit_ref   1.043
_refine_ls_restrained_S_all      1.043
_refine_ls_shift/su_max          0.000
_refine_ls_shift/su_mean         0.000

loop_
_atom_site_label
_atom_site_type_symbol
_atom_site_fract_x
_atom_site_fract_y
_atom_site_fract_z
_atom_site_U_iso_or_equiv
_atom_site_adp_type
_atom_site_occupancy
_atom_site_site_symmetry_order
_atom_site_calc_flag
_atom_site_refinement_flags_posn
_atom_site_refinement_flags_adp
_atom_site_refinement_flags_occupancy
_atom_site_disorder_assembly
_atom_site_disorder_group
N1 N 0.11213(12) 0.57269(18) 0.36402(17) 0.0184(4) Uani 1 1 d . . . . .
N2 N 0.15771(11) 0.79736(18) 0.29480(16) 0.0173(4) Uani 1 1 d . . . . .
N3 N 0.66246(12) 0.3756(2) 0.57746(19) 0.0246(4) Uani 1 1 d . . . . .
N4 N 0.61106(13) 0.8381(2) 0.7485(2) 0.0275(4) Uani 1 1 d . . . . .
C1 C 0.31469(14) 0.7760(2) 0.50443(19) 0.0183(4) Uani 1 1 d . . . . .
H1 H 0.277824 0.867717 0.517489 0.022 Uiso 1 1 calc R U . . .
C6 C 0.27861(14) 0.6568(2) 0.42740(17) 0.0170(4) Uani 1 1 d . . . . .
C7 C 0.18531(15) 0.6744(2) 0.36387(19) 0.0175(4) Uani 1 1 d . . . . .
C8 C 0.03710(14) 0.6331(2) 0.2934(2) 0.0208(4) Uani 1 1 d . . . . .
H8 H -0.023070 0.584478 0.277546 0.025 Uiso 1 1 calc R U . . .
C9 C 0.06538(15) 0.7737(2) 0.2515(2) 0.0200(4) Uani 1 1 d . . . . .
H9 H 0.028522 0.843726 0.201272 0.024 Uiso 1 1 calc R U . . .
C10 C 0.55417(14) 0.6159(2) 0.60359(19) 0.0178(4) Uani 1 1 d . . . . .
C11 C 0.61380(13) 0.4840(2) 0.58920(19) 0.0182(4) Uani 1 1 d . . . . .
C12 C 0.58738(14) 0.7360(2) 0.6834(2) 0.0196(4) Uani 1 1 d . . . . .
C13 C 0.10825(16) 0.4246(2) 0.4340(2) 0.0262(5) Uani 1 1 d . . . . .
H13A H 0.041349 0.400612 0.455688 0.039 Uiso 1 1 calc R U . . .
H13B H 0.146253 0.433361 0.512260 0.039 Uiso 1 1 calc R U . . .
H13C H 0.134571 0.341280 0.380711 0.039 Uiso 1 1 calc R U . . .
C14 C 0.21734(15) 0.9332(2) 0.2634(2) 0.0228(4) Uani 1 1 d . . . . .
H14A H 0.196008 0.977486 0.182168 0.034 Uiso 1 1 calc R U . . .
H14B H 0.284740 0.901043 0.256321 0.034 Uiso 1 1 calc R U . . .
H14C H 0.211049 1.011507 0.330660 0.034 Uiso 1 1 calc R U . . .
C2 C 0.40369(14) 0.7611(2) 0.56164(19) 0.0178(4) Uani 1 1 d . . . . .
H2 H 0.426707 0.842720 0.614535 0.021 Uiso 1 1 calc R U . . .
C3 C 0.46113(14) 0.6279(2) 0.54342(18) 0.0169(4) Uani 1 1 d . . . . .
C4 C 0.42360(14) 0.5087(2) 0.46549(19) 0.0177(4) Uani 1 1 d . . . . .
H4 H 0.460546 0.417376 0.451070 0.021 Uiso 1 1 calc R U . . .
C5 C 0.33409(14) 0.5226(2) 0.40991(19) 0.0175(4) Uani 1 1 d . . . . .
H5 H 0.309817 0.439948 0.359115 0.021 Uiso 1 1 calc R U . . .

loop_
_atom_site_aniso_label
_atom_site_aniso_U_11
_atom_site_aniso_U_22
_atom_site_aniso_U_33
_atom_site_aniso_U_23
_atom_site_aniso_U_13
_atom_site_aniso_U_12
N1 0.0190(9) 0.0171(8) 0.0193(8) 0.0012(6) -0.0012(6) 0.0001(6)
N2 0.0175(8) 0.0177(7) 0.0166(8) 0.0021(6) -0.0003(7) -0.0003(6)
N3 0.0222(9) 0.0216(8) 0.0299(10) -0.0043(7) -0.0013(8) 0.0016(7)
N4 0.0214(9) 0.0205(8) 0.0408(11) -0.0041(8) -0.0085(8) 0.0019(7)
C1 0.0179(9) 0.0170(9) 0.0199(10) 0.0005(7) 0.0019(8) 0.0012(7)
C6 0.0176(9) 0.0194(9) 0.0140(9) 0.0031(7) -0.0003(8) 0.0004(7)
C7 0.0199(10) 0.0167(9) 0.0160(9) -0.0009(7) 0.0024(8) -0.0003(7)
C8 0.0179(10) 0.0225(10) 0.0221(10) -0.0014(8) -0.0021(8) -0.0010(8)
C9 0.0179(10) 0.0234(10) 0.0187(10) 0.0007(8) -0.0016(8) 0.0026(8)
C10 0.0181(10) 0.0160(9) 0.0192(10) 0.0013(8) -0.0003(8) 0.0003(7)
C11 0.0150(10) 0.0203(10) 0.0191(9) -0.0007(8) -0.0002(8) -0.0036(7)
C12 0.0154(9) 0.0181(9) 0.0252(10) 0.0032(9) -0.0017(8) 0.0019(7)
C13 0.0292(12) 0.0190(10) 0.0305(12) 0.0064(9) -0.0056(10) -0.0058(8)
C14 0.0253(10) 0.0197(9) 0.0235(10) 0.0071(8) -0.0022(8) -0.0044(8)
C2 0.0193(9) 0.0168(9) 0.0172(9) -0.0007(7) -0.0008(8) -0.0010(7)
C3 0.0174(9) 0.0190(9) 0.0142(10) 0.0033(7) 0.0025(7) -0.0010(7)
C4 0.0201(10) 0.0170(9) 0.0161(10) 0.0005(8) 0.0016(8) 0.0024(7)
C5 0.0201(10) 0.0182(9) 0.0143(9) -0.0011(8) 0.0005(7) -0.0010(7)

_geom_special_details            
;
 All esds (except the esd in the dihedral angle between two l.s. planes)
 are estimated using the full covariance matrix.  The cell esds are taken
 into account individually in the estimation of esds in distances, angles
 and torsion angles; correlations between esds in cell parameters are only
 used when they are defined by crystal symmetry.  An approximate (isotropic)
 treatment of cell esds is used for estimating esds involving l.s. planes.
;

loop_
_geom_bond_atom_site_label_1
_geom_bond_atom_site_label_2
_geom_bond_distance
_geom_bond_site_symmetry_2
_geom_bond_publ_flag
N1 C7 1.342(3) . ?
N1 C8 1.381(3) . ?
N1 C13 1.470(2) . ?
N2 C7 1.338(3) . ?
N2 C9 1.378(3) . ?
N2 C14 1.469(2) . ?
N3 C11 1.158(3) . ?
N4 C12 1.160(3) . ?
C1 C2 1.382(3) . ?
C1 C6 1.399(3) . ?
C1 H1 0.9500 . ?
C6 C5 1.400(3) . ?
C6 C7 1.467(3) . ?
C8 C9 1.345(3) . ?
C8 H8 0.9500 . ?
C9 H9 0.9500 . ?
C10 C12 1.407(3) . ?
C10 C11 1.412(3) . ?
C10 C3 1.444(3) . ?
C13 H13A 0.9800 . ?
C13 H13B 0.9800 . ?
C13 H13C 0.9800 . ?
C14 H14A 0.9800 . ?
C14 H14B 0.9800 . ?
C14 H14C 0.9800 . ?
C2 C3 1.409(3) . ?
C2 H2 0.9500 . ?
C3 C4 1.412(3) . ?
C4 C5 1.380(3) . ?
C4 H4 0.9500 . ?
C5 H5 0.9500 . ?

loop_
_geom_angle_atom_site_label_1
_geom_angle_atom_site_label_2
_geom_angle_atom_site_label_3
_geom_angle
_geom_angle_site_symmetry_1
_geom_angle_site_symmetry_3
_geom_angle_publ_flag
C7 N1 C8 109.13(16) . . ?
C7 N1 C13 126.32(16) . . ?
C8 N1 C13 124.45(17) . . ?
C7 N2 C9 109.28(16) . . ?
C7 N2 C14 125.95(16) . . ?
C9 N2 C14 124.69(17) . . ?
C2 C1 C6 120.33(17) . . ?
C2 C1 H1 119.8 . . ?
C6 C1 H1 119.8 . . ?
C1 C6 C5 118.80(17) . . ?
C1 C6 C7 120.30(16) . . ?
C5 C6 C7 120.88(17) . . ?
N2 C7 N1 107.31(17) . . ?
N2 C7 C6 125.61(17) . . ?
N1 C7 C6 127.08(17) . . ?
C9 C8 N1 107.00(17) . . ?
C9 C8 H8 126.5 . . ?
N1 C8 H8 126.5 . . ?
C8 C9 N2 107.27(17) . . ?
C8 C9 H9 126.4 . . ?
N2 C9 H9 126.4 . . ?
C12 C10 C11 117.35(17) . . ?
C12 C10 C3 120.14(17) . . ?
C11 C10 C3 122.48(17) . . ?
N3 C11 C10 179.8(2) . . ?
N4 C12 C10 177.1(2) . . ?
N1 C13 H13A 109.5 . . ?
N1 C13 H13B 109.5 . . ?
H13A C13 H13B 109.5 . . ?
N1 C13 H13C 109.5 . . ?
H13A C13 H13C 109.5 . . ?
H13B C13 H13C 109.5 . . ?
N2 C14 H14A 109.5 . . ?
N2 C14 H14B 109.5 . . ?
H14A C14 H14B 109.5 . . ?
N2 C14 H14C 109.5 . . ?
H14A C14 H14C 109.5 . . ?
H14B C14 H14C 109.5 . . ?
C1 C2 C3 121.61(18) . . ?
C1 C2 H2 119.2 . . ?
C3 C2 H2 119.2 . . ?
C2 C3 C4 117.31(17) . . ?
C2 C3 C10 120.47(17) . . ?
C4 C3 C10 122.22(17) . . ?
C5 C4 C3 121.07(17) . . ?
C5 C4 H4 119.5 . . ?
C3 C4 H4 119.5 . . ?
C4 C5 C6 120.87(17) . . ?
C4 C5 H5 119.6 . . ?
C6 C5 H5 119.6 . . ?

loop_
_geom_torsion_atom_site_label_1
_geom_torsion_atom_site_label_2
_geom_torsion_atom_site_label_3
_geom_torsion_atom_site_label_4
_geom_torsion
_geom_torsion_site_symmetry_1
_geom_torsion_site_symmetry_2
_geom_torsion_site_symmetry_3
_geom_torsion_site_symmetry_4
_geom_torsion_publ_flag
C2 C1 C6 C5 0.2(3) . . . . ?
C2 C1 C6 C7 -178.31(18) . . . . ?
C9 N2 C7 N1 0.5(2) . . . . ?
C14 N2 C7 N1 -176.40(18) . . . . ?
C9 N2 C7 C6 -179.25(19) . . . . ?
C14 N2 C7 C6 3.8(3) . . . . ?
C8 N1 C7 N2 0.1(2) . . . . ?
C13 N1 C7 N2 -176.30(18) . . . . ?
C8 N1 C7 C6 179.82(19) . . . . ?
C13 N1 C7 C6 3.5(3) . . . . ?
C1 C6 C7 N2 49.5(3) . . . . ?
C5 C6 C7 N2 -129.0(2) . . . . ?
C1 C6 C7 N1 -130.2(2) . . . . ?
C5 C6 C7 N1 51.3(3) . . . . ?
C7 N1 C8 C9 -0.6(2) . . . . ?
C13 N1 C8 C9 175.82(18) . . . . ?
N1 C8 C9 N2 0.9(2) . . . . ?
C7 N2 C9 C8 -0.9(2) . . . . ?
C14 N2 C9 C8 176.06(18) . . . . ?
C6 C1 C2 C3 0.8(3) . . . . ?
C1 C2 C3 C4 -0.8(3) . . . . ?
C1 C2 C3 C10 179.54(18) . . . . ?
C12 C10 C3 C2 1.4(3) . . . . ?
C11 C10 C3 C2 179.32(19) . . . . ?
C12 C10 C3 C4 -178.21(19) . . . . ?
C11 C10 C3 C4 -0.3(3) . . . . ?
C2 C3 C4 C5 -0.2(3) . . . . ?
C10 C3 C4 C5 179.46(18) . . . . ?
C3 C4 C5 C6 1.2(3) . . . . ?
C1 C6 C5 C4 -1.2(3) . . . . ?
C7 C6 C5 C4 177.32(18) . . . . ?

_refine_diff_density_max         0.148
_refine_diff_density_min         -0.146
_refine_diff_density_rms         0.035

_shelx_res_file                  
;
TITL uf_a.res in Pna2(1)
    0501DH.res
    created by SHELXL-2019/3 at 14:05:06 on 11-Jun-2025
REM Old TITL uf in Pna2(1)
REM SHELXT solution in Pna2(1): R1 0.081, Rweak 0.008, Alpha 0.001
REM <I/s> 0.436 for 136 systematic absences, Orientation as input
REM Flack x = 0.346 ( 0.216 ) from 780 Parsons' quotients
REM Formula found by SHELXT: C14 N4
CELL 1.54178 13.90861 8.59323 10.50182 90 90 90
ZERR 4 0.00009 0.00006 0.00007 0 0 0
LATT -1
SYMM -X,-Y,0.5+Z
SYMM 0.5+X,0.5-Y,+Z
SYMM 0.5-X,0.5+Y,0.5+Z
SFAC C H N
UNIT 56 48 16
OMIT 14 0 4

L.S. 30
PLAN  5
SIZE 0.1 0.14 0.42
TEMP -173.15
CONF
BOND $H
LIST 4
MORE -1
fmap 2
acta
REM <olex2.extras>
REM <HklSrc "%.\\0501DH.hkl">
REM </olex2.extras>

WGHT    0.037900    0.323200
EXTI    0.006154
FVAR       0.92467
N1    3    0.112128    0.572687    0.364015    11.00000    0.01897    0.01708 =
         0.01926    0.00115   -0.00117    0.00014
N2    3    0.157714    0.797360    0.294795    11.00000    0.01749    0.01768 =
         0.01659    0.00207   -0.00032   -0.00032
N3    3    0.662462    0.375620    0.577457    11.00000    0.02222    0.02163 =
         0.02991   -0.00434   -0.00128    0.00163
N4    3    0.611064    0.838078    0.748523    11.00000    0.02137    0.02045 =
         0.04082   -0.00413   -0.00847    0.00195
C1    1    0.314688    0.776028    0.504432    11.00000    0.01787    0.01698 =
         0.01993    0.00050    0.00188    0.00122
AFIX  43
H1    2    0.277824    0.867717    0.517489    11.00000   -1.20000
AFIX   0
C6    1    0.278606    0.656767    0.427401    11.00000    0.01759    0.01937 =
         0.01404    0.00313   -0.00030    0.00042
C7    1    0.185311    0.674440    0.363866    11.00000    0.01987    0.01670 =
         0.01604   -0.00090    0.00241   -0.00026
C8    1    0.037099    0.633061    0.293439    11.00000    0.01789    0.02247 =
         0.02215   -0.00144   -0.00210   -0.00100
AFIX  43
H8    2   -0.023070    0.584478    0.277546    11.00000   -1.20000
AFIX   0
C9    1    0.065378    0.773721    0.251463    11.00000    0.01787    0.02337 =
         0.01872    0.00067   -0.00159    0.00260
AFIX  43
H9    2    0.028522    0.843726    0.201272    11.00000   -1.20000
AFIX   0
C10   1    0.554170    0.615876    0.603590    11.00000    0.01808    0.01599 =
         0.01925    0.00130   -0.00026    0.00030
C11   1    0.613797    0.484014    0.589202    11.00000    0.01504    0.02032 =
         0.01913   -0.00072   -0.00023   -0.00359
C12   1    0.587378    0.735975    0.683353    11.00000    0.01537    0.01813 =
         0.02523    0.00325   -0.00168    0.00192
C13   1    0.108252    0.424645    0.434002    11.00000    0.02922    0.01902 =
         0.03049    0.00644   -0.00557   -0.00583
AFIX 137
H13A  2    0.041349    0.400612    0.455688    11.00000   -1.50000
H13B  2    0.146253    0.433361    0.512260    11.00000   -1.50000
H13C  2    0.134571    0.341280    0.380711    11.00000   -1.50000
AFIX   0
C14   1    0.217341    0.933152    0.263370    11.00000    0.02532    0.01969 =
         0.02351    0.00710   -0.00220   -0.00444
AFIX 137
H14A  2    0.196008    0.977486    0.182168    11.00000   -1.50000
H14B  2    0.284740    0.901043    0.256321    11.00000   -1.50000
H14C  2    0.211049    1.011507    0.330660    11.00000   -1.50000
AFIX   0
C2    1    0.403690    0.761145    0.561636    11.00000    0.01926    0.01683 =
         0.01724   -0.00070   -0.00080   -0.00104
AFIX  43
H2    2    0.426707    0.842720    0.614535    11.00000   -1.20000
AFIX   0
C3    1    0.461134    0.627928    0.543417    11.00000    0.01740    0.01900 =
         0.01422    0.00329    0.00252   -0.00097
C4    1    0.423599    0.508672    0.465491    11.00000    0.02011    0.01704 =
         0.01608    0.00049    0.00156    0.00244
AFIX  43
H4    2    0.460546    0.417376    0.451070    11.00000   -1.20000
AFIX   0
C5    1    0.334090    0.522559    0.409910    11.00000    0.02007    0.01821 =
         0.01434   -0.00109    0.00050   -0.00096
AFIX  43
H5    2    0.309817    0.439948    0.359115    11.00000   -1.20000
REM <hkl>
REM 0501DH.hkl
REM </hkl>
AFIX   0
HKLF 4


REM  uf_a.res in Pna2(1)
REM wR2 = 0.0761, GooF = S = 1.043, Restrained GooF = 1.043 for all data
REM R1 = 0.0291 for 2176 Fo > 4sig(Fo) and 0.0300 for all 2219 data
REM 166 parameters refined using 1 restraints

END

WGHT      0.0337      0.3194

REM Highest difference peak  0.148,  deepest hole -0.146,  1-sigma level  0.035
Q1    1   0.1220  0.7775  0.2376  11.00000  0.05    0.15
Q2    1   0.4186  0.6694  0.5945  11.00000  0.05    0.14
Q3    1   0.1775  0.8584  0.2780  11.00000  0.05    0.13
Q4    1   0.2780  0.6937  0.4932  11.00000  0.05    0.13
Q5    1   0.3191  0.7473  0.4240  11.00000  0.05    0.13
;
_shelx_res_checksum              11395

#END===============================================
_exptl_crystal_recrystallization_method 'Re-crystallisation from solvent'
####################################################################### 
# 
# This file contains crystal structure data downloaded from the 
# Cambridge Structural Database (CSD) hosted by the Cambridge 
# Crystallographic Data Centre (CCDC).
# 
# Full information about CCDC data access policies and citation 
# guidelines are available at http://www.ccdc.cam.ac.uk/access/V1 
# 
# Audit and citation data items may have been added by the CCDC. 
# Please retain this information to preserve the provenance of 
# this file and to allow appropriate attribution of the data. 
# 
#######################################################################

data_0751DH
_database_code_depnum_ccdc_archive 'CCDC 2494030'
loop_
_audit_author_name
_audit_author_address
'Manuela Weber'
;Freie Universitaet Berlin
Germany
;
_audit_update_record             
;
2025-10-08 deposited with the CCDC.	2026-06-17 downloaded from the CCDC.
;

_audit_creation_method           SHELXL-2019/3
_shelx_SHELXL_version_number     2019/3
_chemical_name_systematic        ?
_chemical_name_common            ?
_chemical_melting_point          ?
_chemical_formula_moiety         ?
_chemical_formula_sum            'C19 H16 Cl2 N4'
_chemical_formula_weight         371.26

loop_
_atom_type_symbol
_atom_type_description
_atom_type_scat_dispersion_real
_atom_type_scat_dispersion_imag
_atom_type_scat_source
C C 0.0181 0.0091 'International Tables Vol C Tables 4.2.6.8 and 6.1.1.4'
H H 0.0000 0.0000 'International Tables Vol C Tables 4.2.6.8 and 6.1.1.4'
Cl Cl 0.3639 0.7018 'International Tables Vol C Tables 4.2.6.8 and 6.1.1.4'
N N 0.0311 0.0180 'International Tables Vol C Tables 4.2.6.8 and 6.1.1.4'

_space_group_crystal_system      orthorhombic
_space_group_IT_number           19
_space_group_name_H-M_alt        'P 21 21 21'
_space_group_name_Hall           'P 2ac 2ab'

_shelx_space_group_comment       
;
The symmetry employed for this shelxl refinement is uniquely defined
by the following loop, which should always be used as a source of
symmetry information in preference to the above space-group names.
They are only intended as comments.
;

loop_
_space_group_symop_operation_xyz
'x, y, z'
'-x+1/2, -y, z+1/2'
'-x, y+1/2, -z+1/2'
'x+1/2, -y+1/2, -z'

_cell_length_a                   7.6087(4)
_cell_length_b                   12.6810(8)
_cell_length_c                   18.7415(11)
_cell_angle_alpha                90
_cell_angle_beta                 90
_cell_angle_gamma                90
_cell_volume                     1808.29(18)
_cell_formula_units_Z            4
_cell_measurement_temperature    149(2)
_cell_measurement_reflns_used    3337
_cell_measurement_theta_min      4.21
_cell_measurement_theta_max      66.50
_exptl_crystal_description       needle
_exptl_crystal_colour            yellow
_exptl_crystal_density_meas      ?
_exptl_crystal_density_method    ?
_exptl_crystal_density_diffrn    1.364
_exptl_crystal_F_000             768
_exptl_transmission_factor_min   0.2859
_exptl_transmission_factor_max   0.5913
_exptl_crystal_size_max          0.620
_exptl_crystal_size_mid          0.050
_exptl_crystal_size_min          0.030
_exptl_absorpt_coefficient_mu    3.294
_shelx_estimated_absorpt_T_min   0.235
_shelx_estimated_absorpt_T_max   0.908
_exptl_absorpt_correction_type   multi-scan
_exptl_absorpt_correction_T_min  ?
_exptl_absorpt_correction_T_max  ?
_exptl_absorpt_process_details   ?
_exptl_absorpt_special_details   ?
_diffrn_ambient_temperature      149(2)
_diffrn_radiation_wavelength     1.54178
_diffrn_radiation_type           CuK\a
_diffrn_source                   'sealed tube'
_diffrn_measurement_device_type  'Bruker Photon CMOS Detector, D8 Venture'
_diffrn_measurement_method       '\f and \w scans'
_diffrn_detector_area_resol_mean ?
_diffrn_reflns_number            11063
_diffrn_reflns_av_unetI/netI     0.0857
_diffrn_reflns_av_R_equivalents  0.0912
_diffrn_reflns_limit_h_min       -8
_diffrn_reflns_limit_h_max       7
_diffrn_reflns_limit_k_min       -14
_diffrn_reflns_limit_k_max       15
_diffrn_reflns_limit_l_min       -22
_diffrn_reflns_limit_l_max       18
_diffrn_reflns_theta_min         4.209
_diffrn_reflns_theta_max         66.730
_diffrn_reflns_theta_full        66.730
_diffrn_measured_fraction_theta_max 0.969
_diffrn_measured_fraction_theta_full 0.969
_diffrn_reflns_Laue_measured_fraction_max 0.969
_diffrn_reflns_Laue_measured_fraction_full 0.969
_diffrn_reflns_point_group_measured_fraction_max 0.951
_diffrn_reflns_point_group_measured_fraction_full 0.951
_reflns_number_total             3052
_reflns_number_gt                2177
_reflns_threshold_expression     'I > 2\s(I)'
_reflns_Friedel_coverage         0.696
_reflns_Friedel_fraction_max     0.927
_reflns_Friedel_fraction_full    0.927

_reflns_special_details          
;
 Reflections were merged by SHELXL according to the crystal
 class for the calculation of statistics and refinement.
 
 _reflns_Friedel_fraction is defined as the number of unique
 Friedel pairs measured divided by the number that would be
 possible theoretically, ignoring centric projections and
 systematic absences.
;

_computing_data_collection       'Bruker APEX4'
_computing_cell_refinement       'Bruker SAINT'
_computing_data_reduction        'Bruker SAINT'
_computing_structure_solution    'SHELXT 2018/2 (Sheldrick, 2018)'
_computing_structure_refinement  'SHELXL-2019/2 (Sheldrick, 2019)'
_computing_molecular_graphics    ?
_computing_publication_material  ?
_refine_special_details          ?
_refine_ls_structure_factor_coef Fsqd
_refine_ls_matrix_type           full
_refine_ls_weighting_scheme      calc
_refine_ls_weighting_details     
'w=1/[\s^2^(Fo^2^)+(0.0552P)^2^] where P=(Fo^2^+2Fc^2^)/3'
_atom_sites_solution_primary     ?
_atom_sites_solution_secondary   ?
_atom_sites_solution_hydrogens   geom
_refine_ls_hydrogen_treatment    constr
_refine_ls_extinction_method     'SHELXL-2019/2 (Sheldrick 2019)'
_refine_ls_extinction_coef       0.0028(5)
_refine_ls_extinction_expression Fc^*^=kFc[1+0.001xFc^2^\l^3^/sin(2\q)]^-1/4^
_refine_ls_abs_structure_details 
;
 Flack x determined using 673 quotients [(I+)-(I-)]/[(I+)+(I-)]
 (Parsons, Flack and Wagner, Acta Cryst. B69 (2013) 249-259).
;
_refine_ls_abs_structure_Flack   0.078(14)
_chemical_absolute_configuration rm
_refine_ls_number_reflns         3052
_refine_ls_number_parameters     229
_refine_ls_number_restraints     0
_refine_ls_R_factor_all          0.0827
_refine_ls_R_factor_gt           0.0515
_refine_ls_wR_factor_ref         0.1234
_refine_ls_wR_factor_gt          0.1111
_refine_ls_goodness_of_fit_ref   1.037
_refine_ls_restrained_S_all      1.037
_refine_ls_shift/su_max          0.000
_refine_ls_shift/su_mean         0.000

loop_
_atom_site_label
_atom_site_type_symbol
_atom_site_fract_x
_atom_site_fract_y
_atom_site_fract_z
_atom_site_U_iso_or_equiv
_atom_site_adp_type
_atom_site_occupancy
_atom_site_site_symmetry_order
_atom_site_calc_flag
_atom_site_refinement_flags_posn
_atom_site_refinement_flags_adp
_atom_site_refinement_flags_occupancy
_atom_site_disorder_assembly
_atom_site_disorder_group
Cl1 Cl 0.3302(2) 0.62897(13) 0.43338(9) 0.0560(5) Uani 1 1 d . . . . .
Cl2 Cl 0.6085(3) 0.59706(15) 0.53787(10) 0.0729(7) Uani 1 1 d . . . . .
C19 C 0.4549(10) 0.6874(5) 0.5025(3) 0.0462(17) Uani 1 1 d . . . . .
H19A H 0.517763 0.749815 0.483648 0.055 Uiso 1 1 calc R U . . .
H19B H 0.375112 0.711449 0.540925 0.055 Uiso 1 1 calc R U . . .
N1 N 0.2764(6) 0.1058(3) 0.6795(2) 0.0282(11) Uani 1 1 d . . . . .
N2 N 0.4031(6) 0.2586(3) 0.6777(2) 0.0265(11) Uani 1 1 d . . . . .
N3 N 0.1353(7) 0.5208(4) 0.2992(2) 0.0399(13) Uani 1 1 d . . . . .
N4 N 0.3452(8) 0.3188(4) 0.1278(3) 0.0492(15) Uani 1 1 d . . . . .
C1 C 0.3517(8) 0.2378(4) 0.5114(2) 0.0239(12) Uani 1 1 d . . . . .
H1 H 0.299147 0.301839 0.526815 0.029 Uiso 1 1 calc R U . . .
C2 C 0.3883(7) 0.2230(3) 0.4379(3) 0.0231(12) Uani 1 1 d . . . . .
C3 C 0.4629(7) 0.1251(4) 0.4153(3) 0.0254(12) Uani 1 1 d . . . . .
C4 C 0.5028(7) 0.0483(4) 0.4670(3) 0.0276(13) Uani 1 1 d . . . . .
H4 H 0.553754 -0.016623 0.452509 0.033 Uiso 1 1 calc R U . . .
C5 C 0.4693(7) 0.0655(4) 0.5379(3) 0.0276(13) Uani 1 1 d . . . . .
H5 H 0.498791 0.012922 0.572012 0.033 Uiso 1 1 calc R U . . .
C6 C 0.3908(7) 0.1615(4) 0.5607(3) 0.0250(12) Uani 1 1 d . . . . .
C7 C 0.3547(7) 0.1765(3) 0.6363(2) 0.0219(12) Uani 1 1 d . . . . .
C8 C 0.2802(8) 0.1435(4) 0.7490(3) 0.0322(14) Uani 1 1 d . . . . .
H8 H 0.235818 0.108557 0.790011 0.039 Uiso 1 1 calc R U . . .
C9 C 0.3584(8) 0.2387(4) 0.7475(3) 0.0320(14) Uani 1 1 d . . . . .
H9 H 0.378936 0.283610 0.787245 0.038 Uiso 1 1 calc R U . . .
C10 C 0.3450(7) 0.3006(4) 0.3868(3) 0.0260(13) Uani 1 1 d . . . . .
H10 H 0.298030 0.366196 0.402215 0.031 Uiso 1 1 calc R U . . .
C11 C 0.3700(8) 0.2825(4) 0.3142(3) 0.0262(13) Uani 1 1 d . . . . .
C12 C 0.4502(8) 0.1862(4) 0.2933(3) 0.0301(14) Uani 1 1 d . . . . .
H12 H 0.473634 0.174043 0.244156 0.036 Uiso 1 1 calc R U . . .
C13 C 0.4942(8) 0.1108(4) 0.3418(3) 0.0307(14) Uani 1 1 d . . . . .
H13 H 0.547118 0.047250 0.325839 0.037 Uiso 1 1 calc R U . . .
C14 C 0.3126(8) 0.3573(4) 0.2607(3) 0.0283(13) Uani 1 1 d . . . . .
C15 C 0.2147(8) 0.4481(4) 0.2804(3) 0.0298(14) Uani 1 1 d . . . . .
C16 C 0.3301(8) 0.3364(4) 0.1872(3) 0.0333(14) Uani 1 1 d . . . . .
C17 C 0.4868(8) 0.3574(4) 0.6526(3) 0.0306(14) Uani 1 1 d . . . . .
H17A H 0.567098 0.383811 0.689349 0.046 Uiso 1 1 calc R U . . .
H17B H 0.395934 0.410369 0.643091 0.046 Uiso 1 1 calc R U . . .
H17C H 0.552772 0.343429 0.608658 0.046 Uiso 1 1 calc R U . . .
C18 C 0.1943(8) 0.0058(4) 0.6580(3) 0.0350(15) Uani 1 1 d . . . . .
H18A H 0.082684 -0.002958 0.683388 0.053 Uiso 1 1 calc R U . . .
H18B H 0.272971 -0.052815 0.669774 0.053 Uiso 1 1 calc R U . . .
H18C H 0.172497 0.006621 0.606448 0.053 Uiso 1 1 calc R U . . .

loop_
_atom_site_aniso_label
_atom_site_aniso_U_11
_atom_site_aniso_U_22
_atom_site_aniso_U_33
_atom_site_aniso_U_23
_atom_site_aniso_U_13
_atom_site_aniso_U_12
Cl1 0.0500(12) 0.0560(9) 0.0620(11) -0.0112(8) 0.0024(9) -0.0082(9)
Cl2 0.0790(17) 0.0679(11) 0.0719(13) 0.0014(9) -0.0112(11) 0.0196(11)
C19 0.055(5) 0.043(3) 0.041(4) 0.000(3) 0.005(4) 0.006(3)
N1 0.030(3) 0.029(2) 0.026(2) 0.0005(19) 0.004(2) 0.005(2)
N2 0.025(3) 0.027(2) 0.027(2) -0.0006(19) 0.005(2) 0.003(2)
N3 0.050(4) 0.039(3) 0.031(3) 0.007(2) 0.002(3) 0.004(3)
N4 0.063(4) 0.053(3) 0.032(3) 0.002(2) 0.000(3) 0.008(3)
C1 0.022(3) 0.027(2) 0.023(3) 0.003(2) 0.000(2) 0.000(2)
C2 0.019(3) 0.023(2) 0.027(3) 0.003(2) 0.001(3) -0.001(2)
C3 0.021(3) 0.026(2) 0.029(3) 0.000(2) 0.002(2) 0.001(2)
C4 0.025(4) 0.028(3) 0.029(3) 0.001(2) 0.003(3) 0.001(2)
C5 0.024(4) 0.031(3) 0.028(3) 0.006(2) 0.001(3) 0.004(2)
C6 0.022(3) 0.029(2) 0.024(3) -0.001(2) 0.002(2) 0.001(2)
C7 0.024(3) 0.021(2) 0.021(3) 0.0022(19) 0.002(3) 0.000(2)
C8 0.031(4) 0.044(3) 0.022(3) 0.004(2) 0.005(3) 0.005(3)
C9 0.033(4) 0.044(3) 0.019(3) 0.000(2) 0.000(3) 0.008(3)
C10 0.026(4) 0.026(2) 0.026(3) 0.002(2) -0.005(3) -0.002(3)
C11 0.027(4) 0.027(3) 0.024(3) 0.002(2) -0.002(3) 0.001(3)
C12 0.028(4) 0.035(3) 0.027(3) -0.001(2) 0.002(3) -0.007(3)
C13 0.035(4) 0.032(3) 0.025(3) -0.001(2) 0.000(3) -0.001(3)
C14 0.031(4) 0.032(3) 0.022(3) 0.002(2) 0.000(3) 0.000(3)
C15 0.027(4) 0.038(3) 0.025(3) 0.010(2) -0.005(3) -0.003(3)
C16 0.035(4) 0.035(3) 0.030(3) 0.004(2) -0.002(3) -0.003(3)
C17 0.031(4) 0.029(3) 0.032(3) -0.002(2) 0.004(3) -0.005(3)
C18 0.040(4) 0.027(3) 0.038(3) 0.004(2) 0.006(3) -0.012(3)

_geom_special_details            
;
 All esds (except the esd in the dihedral angle between two l.s. planes)
 are estimated using the full covariance matrix.  The cell esds are taken
 into account individually in the estimation of esds in distances, angles
 and torsion angles; correlations between esds in cell parameters are only
 used when they are defined by crystal symmetry.  An approximate (isotropic)
 treatment of cell esds is used for estimating esds involving l.s. planes.
;

loop_
_geom_bond_atom_site_label_1
_geom_bond_atom_site_label_2
_geom_bond_distance
_geom_bond_site_symmetry_2
_geom_bond_publ_flag
Cl1 C19 1.769(7) . ?
Cl2 C19 1.766(7) . ?
C19 H19A 0.9900 . ?
C19 H19B 0.9900 . ?
N1 C7 1.346(6) . ?
N1 C8 1.387(6) . ?
N1 C18 1.470(6) . ?
N2 C7 1.349(6) . ?
N2 C9 1.376(6) . ?
N2 C17 1.483(6) . ?
N3 C15 1.157(7) . ?
N4 C16 1.142(7) . ?
C1 C6 1.371(6) . ?
C1 C2 1.419(7) . ?
C1 H1 0.9500 . ?
C2 C10 1.412(6) . ?
C2 C3 1.428(7) . ?
C3 C4 1.407(7) . ?
C3 C13 1.410(7) . ?
C4 C5 1.370(7) . ?
C4 H4 0.9500 . ?
C5 C6 1.422(7) . ?
C5 H5 0.9500 . ?
C6 C7 1.455(7) . ?
C8 C9 1.346(8) . ?
C8 H8 0.9500 . ?
C9 H9 0.9500 . ?
C10 C11 1.394(7) . ?
C10 H10 0.9500 . ?
C11 C12 1.420(7) . ?
C11 C14 1.447(7) . ?
C12 C13 1.362(7) . ?
C12 H12 0.9500 . ?
C13 H13 0.9500 . ?
C14 C16 1.408(7) . ?
C14 C15 1.420(8) . ?
C17 H17A 0.9800 . ?
C17 H17B 0.9800 . ?
C17 H17C 0.9800 . ?
C18 H18A 0.9800 . ?
C18 H18B 0.9800 . ?
C18 H18C 0.9800 . ?

loop_
_geom_angle_atom_site_label_1
_geom_angle_atom_site_label_2
_geom_angle_atom_site_label_3
_geom_angle
_geom_angle_site_symmetry_1
_geom_angle_site_symmetry_3
_geom_angle_publ_flag
Cl2 C19 Cl1 111.0(3) . . ?
Cl2 C19 H19A 109.4 . . ?
Cl1 C19 H19A 109.4 . . ?
Cl2 C19 H19B 109.4 . . ?
Cl1 C19 H19B 109.4 . . ?
H19A C19 H19B 108.0 . . ?
C7 N1 C8 109.0(4) . . ?
C7 N1 C18 126.7(4) . . ?
C8 N1 C18 124.3(4) . . ?
C7 N2 C9 109.7(4) . . ?
C7 N2 C17 126.0(4) . . ?
C9 N2 C17 124.3(4) . . ?
C6 C1 C2 121.2(5) . . ?
C6 C1 H1 119.4 . . ?
C2 C1 H1 119.4 . . ?
C10 C2 C1 121.4(4) . . ?
C10 C2 C3 119.9(4) . . ?
C1 C2 C3 118.7(4) . . ?
C4 C3 C13 123.2(4) . . ?
C4 C3 C2 118.9(4) . . ?
C13 C3 C2 117.9(4) . . ?
C5 C4 C3 121.2(5) . . ?
C5 C4 H4 119.4 . . ?
C3 C4 H4 119.4 . . ?
C4 C5 C6 120.4(5) . . ?
C4 C5 H5 119.8 . . ?
C6 C5 H5 119.8 . . ?
C1 C6 C5 119.5(5) . . ?
C1 C6 C7 121.5(4) . . ?
C5 C6 C7 119.0(4) . . ?
N1 C7 N2 106.8(4) . . ?
N1 C7 C6 125.5(4) . . ?
N2 C7 C6 127.5(4) . . ?
C9 C8 N1 107.4(5) . . ?
C9 C8 H8 126.3 . . ?
N1 C8 H8 126.3 . . ?
C8 C9 N2 107.0(5) . . ?
C8 C9 H9 126.5 . . ?
N2 C9 H9 126.5 . . ?
C11 C10 C2 121.0(4) . . ?
C11 C10 H10 119.5 . . ?
C2 C10 H10 119.5 . . ?
C10 C11 C12 118.0(4) . . ?
C10 C11 C14 121.8(4) . . ?
C12 C11 C14 120.1(4) . . ?
C13 C12 C11 121.7(5) . . ?
C13 C12 H12 119.2 . . ?
C11 C12 H12 119.2 . . ?
C12 C13 C3 121.4(5) . . ?
C12 C13 H13 119.3 . . ?
C3 C13 H13 119.3 . . ?
C16 C14 C15 117.2(5) . . ?
C16 C14 C11 121.7(5) . . ?
C15 C14 C11 120.6(4) . . ?
N3 C15 C14 177.4(6) . . ?
N4 C16 C14 179.5(7) . . ?
N2 C17 H17A 109.5 . . ?
N2 C17 H17B 109.5 . . ?
H17A C17 H17B 109.5 . . ?
N2 C17 H17C 109.5 . . ?
H17A C17 H17C 109.5 . . ?
H17B C17 H17C 109.5 . . ?
N1 C18 H18A 109.5 . . ?
N1 C18 H18B 109.5 . . ?
H18A C18 H18B 109.5 . . ?
N1 C18 H18C 109.5 . . ?
H18A C18 H18C 109.5 . . ?
H18B C18 H18C 109.5 . . ?

loop_
_geom_torsion_atom_site_label_1
_geom_torsion_atom_site_label_2
_geom_torsion_atom_site_label_3
_geom_torsion_atom_site_label_4
_geom_torsion
_geom_torsion_site_symmetry_1
_geom_torsion_site_symmetry_2
_geom_torsion_site_symmetry_3
_geom_torsion_site_symmetry_4
_geom_torsion_publ_flag
C6 C1 C2 C10 178.7(5) . . . . ?
C6 C1 C2 C3 1.7(8) . . . . ?
C10 C2 C3 C4 -179.1(5) . . . . ?
C1 C2 C3 C4 -2.0(7) . . . . ?
C10 C2 C3 C13 1.3(8) . . . . ?
C1 C2 C3 C13 178.4(5) . . . . ?
C13 C3 C4 C5 -179.7(6) . . . . ?
C2 C3 C4 C5 0.8(8) . . . . ?
C3 C4 C5 C6 0.9(9) . . . . ?
C2 C1 C6 C5 -0.1(8) . . . . ?
C2 C1 C6 C7 179.6(5) . . . . ?
C4 C5 C6 C1 -1.2(8) . . . . ?
C4 C5 C6 C7 179.1(5) . . . . ?
C8 N1 C7 N2 -1.5(6) . . . . ?
C18 N1 C7 N2 176.8(5) . . . . ?
C8 N1 C7 C6 174.2(5) . . . . ?
C18 N1 C7 C6 -7.5(9) . . . . ?
C9 N2 C7 N1 1.3(6) . . . . ?
C17 N2 C7 N1 -177.0(5) . . . . ?
C9 N2 C7 C6 -174.3(5) . . . . ?
C17 N2 C7 C6 7.4(9) . . . . ?
C1 C6 C7 N1 133.2(6) . . . . ?
C5 C6 C7 N1 -47.1(8) . . . . ?
C1 C6 C7 N2 -52.0(8) . . . . ?
C5 C6 C7 N2 127.7(6) . . . . ?
C7 N1 C8 C9 1.2(6) . . . . ?
C18 N1 C8 C9 -177.2(5) . . . . ?
N1 C8 C9 N2 -0.4(6) . . . . ?
C7 N2 C9 C8 -0.6(7) . . . . ?
C17 N2 C9 C8 177.8(5) . . . . ?
C1 C2 C10 C11 -175.5(5) . . . . ?
C3 C2 C10 C11 1.5(8) . . . . ?
C2 C10 C11 C12 -3.7(8) . . . . ?
C2 C10 C11 C14 174.6(5) . . . . ?
C10 C11 C12 C13 3.1(9) . . . . ?
C14 C11 C12 C13 -175.2(5) . . . . ?
C11 C12 C13 C3 -0.3(9) . . . . ?
C4 C3 C13 C12 178.5(5) . . . . ?
C2 C3 C13 C12 -1.9(8) . . . . ?
C10 C11 C14 C16 -176.7(6) . . . . ?
C12 C11 C14 C16 1.5(9) . . . . ?
C10 C11 C14 C15 -5.4(8) . . . . ?
C12 C11 C14 C15 172.8(5) . . . . ?

_refine_diff_density_max         0.309
_refine_diff_density_min         -0.348
_refine_diff_density_rms         0.070

_shelx_res_file                  
;
TITL fast2_a.res in P2(1)2(1)2(1)
    0751DH.res
    created by SHELXL-2019/3 at 08:35:42 on 18-Jun-2025
REM Old TITL fast2 in P2(1)2(1)2(1)
REM SHELXT solution in P2(1)2(1)2(1): R1 0.122, Rweak 0.026, Alpha 0.005
REM <I/s> 0.190 for 12 systematic absences, Orientation as input
REM Flack x = 0.128 ( 0.034 ) from 287 Parsons' quotients
REM Formula found by SHELXT: C19 Cl2 N4
CELL 1.54178 7.6087 12.681 18.7415 90 90 90
ZERR 4 0.0004 0.0008 0.0011 0 0 0
LATT -1
SYMM 0.5-X,-Y,0.5+Z
SYMM -X,0.5+Y,0.5-Z
SYMM 0.5+X,0.5-Y,-Z
SFAC C H Cl N
UNIT 76 64 8 16

L.S. 30
PLAN  2
SIZE 0.03 0.05 0.62
TEMP -124.35
CONF
BOND $H
htab
LIST 4
MORE -1
fmap 2
acta
REM <olex2.extras>
REM <HklSrc "%.\\0751DH.hkl">
REM </olex2.extras>

WGHT    0.055200
EXTI    0.002751
FVAR       0.52492
CL1   3    0.330163    0.628974    0.433381    11.00000    0.04997    0.05604 =
         0.06202   -0.01121    0.00239   -0.00821
CL2   3    0.608547    0.597063    0.537870    11.00000    0.07905    0.06794 =
         0.07185    0.00140   -0.01115    0.01957
C19   1    0.454899    0.687399    0.502502    11.00000    0.05475    0.04252 =
         0.04147    0.00010    0.00473    0.00569
AFIX  23
H19A  2    0.517763    0.749815    0.483648    11.00000   -1.20000
H19B  2    0.375112    0.711449    0.540925    11.00000   -1.20000
AFIX   0

N1    4    0.276415    0.105848    0.679480    11.00000    0.03009    0.02883 =
         0.02557    0.00049    0.00413    0.00544
N2    4    0.403064    0.258583    0.677660    11.00000    0.02514    0.02716 =
         0.02730   -0.00061    0.00483    0.00307
N3    4    0.135266    0.520775    0.299217    11.00000    0.04990    0.03911 =
         0.03083    0.00736    0.00247    0.00432
N4    4    0.345200    0.318842    0.127797    11.00000    0.06318    0.05269 =
         0.03163    0.00247   -0.00046    0.00779
C1    1    0.351708    0.237798    0.511438    11.00000    0.02245    0.02652 =
         0.02274    0.00326    0.00044    0.00023
AFIX  43
H1    2    0.299147    0.301839    0.526815    11.00000   -1.20000
AFIX   0
C2    1    0.388251    0.222970    0.437878    11.00000    0.01944    0.02297 =
         0.02699    0.00261    0.00100   -0.00084
C3    1    0.462899    0.125132    0.415339    11.00000    0.02113    0.02606 =
         0.02895   -0.00036    0.00210    0.00083
C4    1    0.502757    0.048307    0.467023    11.00000    0.02531    0.02815 =
         0.02941    0.00064    0.00320    0.00144
AFIX  43
H4    2    0.553754   -0.016623    0.452509    11.00000   -1.20000
AFIX   0
C5    1    0.469335    0.065463    0.537915    11.00000    0.02444    0.03061 =
         0.02784    0.00566    0.00100    0.00388
AFIX  43
H5    2    0.498791    0.012922    0.572012    11.00000   -1.20000
AFIX   0
C6    1    0.390817    0.161453    0.560744    11.00000    0.02184    0.02938 =
         0.02379   -0.00057    0.00240    0.00095
C7    1    0.354717    0.176486    0.636325    11.00000    0.02432    0.02051 =
         0.02084    0.00217    0.00177    0.00003
C8    1    0.280239    0.143520    0.748968    11.00000    0.03121    0.04389 =
         0.02161    0.00378    0.00515    0.00479
AFIX  43
H8    2    0.235818    0.108557    0.790011    11.00000   -1.20000
AFIX   0
C9    1    0.358432    0.238685    0.747544    11.00000    0.03272    0.04406 =
         0.01911    0.00032    0.00040    0.00755
AFIX  43
H9    2    0.378936    0.283610    0.787245    11.00000   -1.20000
AFIX   0
C10   1    0.344969    0.300614    0.386815    11.00000    0.02609    0.02552 =
         0.02640    0.00193   -0.00475   -0.00237
AFIX  43
H10   2    0.298030    0.366196    0.402215    11.00000   -1.20000
AFIX   0
C11   1    0.370040    0.282534    0.314161    11.00000    0.02726    0.02695 =
         0.02426    0.00155   -0.00224    0.00119
C12   1    0.450162    0.186204    0.293258    11.00000    0.02825    0.03541 =
         0.02678   -0.00087    0.00238   -0.00696
AFIX  43
H12   2    0.473634    0.174043    0.244156    11.00000   -1.20000
AFIX   0
C13   1    0.494175    0.110845    0.341834    11.00000    0.03496    0.03161 =
         0.02547   -0.00088    0.00046   -0.00081
AFIX  43
H13   2    0.547118    0.047250    0.325839    11.00000   -1.20000
AFIX   0
C14   1    0.312584    0.357286    0.260682    11.00000    0.03102    0.03189 =
         0.02191    0.00155   -0.00039   -0.00041
C15   1    0.214749    0.448079    0.280428    11.00000    0.02696    0.03771 =
         0.02488    0.01016   -0.00478   -0.00336
C16   1    0.330054    0.336362    0.187241    11.00000    0.03531    0.03496 =
         0.02963    0.00371   -0.00199   -0.00285
C17   1    0.486816    0.357426    0.652562    11.00000    0.03083    0.02885 =
         0.03202   -0.00231    0.00350   -0.00524
AFIX 137
H17A  2    0.567098    0.383811    0.689349    11.00000   -1.50000
H17B  2    0.395934    0.410369    0.643091    11.00000   -1.50000
H17C  2    0.552772    0.343429    0.608658    11.00000   -1.50000
AFIX   0
C18   1    0.194298    0.005840    0.657981    11.00000    0.03983    0.02720 =
         0.03809    0.00434    0.00585   -0.01178
AFIX 137
H18A  2    0.082684   -0.002958    0.683388    11.00000   -1.50000
H18B  2    0.272971   -0.052815    0.669774    11.00000   -1.50000
H18C  2    0.172497    0.006621    0.606448    11.00000   -1.50000
REM <hkl>
REM 0751DH.hkl
REM </hkl>
AFIX   0
HKLF 4


REM  fast2_a.res in P2(1)2(1)2(1)
REM wR2 = 0.1234, GooF = S = 1.037, Restrained GooF = 1.037 for all data
REM R1 = 0.0515 for 2177 Fo > 4sig(Fo) and 0.0827 for all 3052 data
REM 229 parameters refined using 0 restraints

END

WGHT      0.0566      0.0000

REM Instructions for potential hydrogen bonds
EQIV $1 -x+1, y+1/2, -z+1/2
HTAB C19 N4_$1
EQIV $2 -x+1/2, -y+1, z+1/2
HTAB C19 N4_$2
HTAB C9 N3_$2

REM Highest difference peak  0.309,  deepest hole -0.348,  1-sigma level  0.070
Q1    1   0.6613  0.5942  0.4584  11.00000  0.05    0.31
Q2    1   0.3945  0.3355  0.7794  11.00000  0.05    0.31
;
_shelx_res_checksum              71080

#END===============================================
_exptl_crystal_recrystallization_method 'Re-crystallisation from solvent'
